# Supplementary material for: Brainstem Organoids From Human Pluripotent Stem Cells
Source: Front Neurosci. 2020 Jun 26;14:538. doi: 10.3389/fnins.2020.00538 (PMC7332712; doi:10.3389/fnins.2020.00538)
Supplement: Supplementary file 3 [file Table_2.xlsx]

## Sheet: Sheet1
Supplemental Table 2: Primers used for quantitative polymerase chain reaction analysis.
Gene	Gene Bank Accession Number	Forward	Reverse
β-actin	sequence information unrevealed	Designed by Bio-Rad (qHsaCED0036269)
SOX2	NM_003106.4	TACAGCATGATGCAGGACCA	CCGTTCATGTAGGTCTGCGA
ASCL1	NM_004316.4	AAGAGCAACTGGGACCTGAGTCAA	AGCAAGAACTTTCAGCTGTGCGTG
SLC1A3	NM_004172	ATCCTTGGATTTACCCTCCGA	CGCCATTCCTGTGACAAGAC
OTX2	NM_021728.4	CCAGACATCTTCATGCGAGAG	GGCAGGTCTCACTTTGTTTTG
FOXA2	NM_021784.5	GGGGTAGTGCATCACCTGTT	CCGTTCTCCATCAACAACCT
NR4A2	NM_006186.4	AACTGCACTTCGGCAGAGTT	GCCTGTCCAATCTCCTCCTTAG
MAP2	NM_002374.4	CGAAGCGCCAATGGATTCC	TGAACTATCCTTGCAGACACCT
TH	NM_199292.3	CCAAGACCAGACGTACCAGT	CATAGCTCCTGAGCTTGTCCT
ChAT	NM_020549	TCATTAATTTCCGCCGTCTC	GAGTCCCGGTTGGTGGAGT
VGLUT1	NM_020309.4	AGACTGTCGGCCTCATACAC	AAGCCGAAAACTCTGTTGGC
GAD67	XM_017003756.1	CCTGGAACTGGCTGAATACC	CCCTGAGGCTTTGTGGAATA
OLIG2	sequence information unrevealed	Designed by BioRad (qHsaCED0007834)
MBP	NM_002385.2	GTAGTAAGCCACTCCTTGACTG	GCAGAGAGGACTGTTGACAT
S100β	NM_005511.1	TGGCCCTCATCGACGTTTTC	ATGTTCAAAGAACTCGTGGCA
RPL32	NM_001007073.1	CCCCTTGTGAAGCCCAAGA	GACTGGTGCCGGATGAACTT
DAT	NM_001044.5	GTCTGTTTGGATTGACGCGG	GTGACAATCGCGTCCCTGTA
PITX3	NM_005029.4	CCAACCTTAGTCCGTGCCAG	TGTGTAGGGCCTAGTCCACC
SOX6	NM_017508.3	CGAAACGCACCTGCATTGTT	GCTGTTGCCCCACAGTAAAG
DDC	NM_001082971	ATTCATCTGCCCTGAGTTCCG	CCAATAGCCATTTGTGGGGAT
LMX1A	NM_001174069	GCAAAGGGGACTATGAGAAGGA	CGTTTGGGGCGCTTATGGT
EN1	NM_001426.4	TCTCGCTGTCTCTCCCTCTC	CGTGGCTTACTCCCCATTTA
EN2	NM_001427.4	CCGGCGTGGGTCTACTGTA	CCTCTTTGTTCGGGTTCTTCTT
OTX1	NM_014562.4	AGTCTAGAGTCCAGGTCTGGTT	AATTGGCCACTGCTTTCGGA
TLE4	NM_007005	CCCAGCATTTATCACATGGACA	GCACTGCTACCGATGGGTG
CALB1	NM_004929.4	TGTGGATCAGTATGGGCAAAGA	CTCAGTTTCTATGAAGCCACTGT
CORIN	NM_006587.4	AATCCCACAACAGAGCATCG	GGAGCAGTTGACCTCGTCAG
