# Supplementary material for: Brainstem Organoids From Human Pluripotent Stem Cells
Source: Front Neurosci. 2020 Jun 26;14:538. doi: 10.3389/fnins.2020.00538 (PMC7332712; doi:10.3389/fnins.2020.00538)
Supplement: Supplementary file 6 [file Table_5.xlsx]

## Sheet: UCSD vs Lancaster
Supplemental Table 5: The list of missing values in mass spectrometric analysis.
Accession	Symbol	Abundances (Scaled): ips_Cells	Abundances (Scaled): ips_Organoid	Abundances (Scaled): ES_cells	Abundances (Scaled): ES_organoid	Abundances (Normalized): ips_Cells	Abundances (Normalized): ips_Organoid	Abundances (Normalized): ES_cells	Abundances (Normalized): ES_organoid	Abundance: F5: ips_Cells	Abundance: F6: ips_Organoid	Abundance: ES_cells	Abundance: ES_organoid
P04271	S100B	0	397.8	0	2.2	0	36912347	0	203907	0	36912347	0	202566
Q5KU26	COLEC12	0	369	0	31	0	3.5307e+07	0	2.96494e+06	0	3.5307e+07	0	2.94544e+06
Q6S8J3	POTEE/POTEF	0	235.9	0	164.1	0	3.4389e+07	0	2.39111e+07	0	3.4389e+07	0	2.37539e+07
Q92743	HTRA1	0	218.8	1.7	179.5	0	2.38938e+07	183542	1.95952e+07	0	2.38938e+07	145709	1.94663e+07
P50238	CRIP1	0	311.1	0	88.9	0	2.31582e+07	0	6.61845e+06	0	2.31582e+07	0	6.57492e+06
P10636	MAPT	0	284.7	5.9	109.5	0	1.78868e+07	368571	6.87865e+06	0	1.78868e+07	292599	6.83341e+06
P24821	TNC	0	398.8	1.2	0	0	14683930	43482.1	0	0	14683930	34519.3	0
Q8IWU5	SULF2	0	394.8	3.1	2.1	0	1.32673e+07	105143	70898.3	0	1.32673e+07	83469.9	70432
P02751	FN1	0	353	18.5	28.5	0	1.03316e+07	540670	833944	0	1.03316e+07	429224	828459
Q15113	PCOLCE	0	400	0	0	0	10213189	0	0	0	10213189	0	0
Q96FV2	SCRN2	0	258.1	14.6	127.3	0	9.64768e+06	546573	4.75715e+06	0	9.64768e+06	433910	4.72586e+06
Q9H492	MAP1LC3A	0	203.2	13.1	183.7	0	7.86728e+06	508218	7.11206e+06	0	7.86728e+06	403461	7.06528e+06
Q9GZT4	SRR	0	248.8	0	151.2	0	7.28851e+06	0	4.42843e+06	0	7.28851e+06	0	4.3993e+06
P13612	ITGA4	0	400	0	0	0	7.01064e+06	0	0	0	7.01064e+06	0	0
Q8TD06	AGR3	0	384.3	0	15.7	0	6.72423e+06	0	275022	0	6.72423e+06	0	273213
Q13449	LSAMP	0	219.9	0	180.1	0	6.72041e+06	0	5.50196e+06	0	6.72041e+06	0	5.46577e+06
P0CG40	SP9	0	293.9	0	106.1	0	5.75865e+06	0	2.07857e+06	0	5.75865e+06	0	2.0649e+06
P09471	GNAO1	0	162.4	33.7	203.8	0	5.71864e+06	1.18655e+06	7.17608e+06	0	5.71864e+06	941973	7.12888e+06
Q9BQB6	VKORC1	0	204.3	0	195.7	0	5705272	0	5.46389e+06	0	5705272	0	5427956
Q96NY7	CLIC6	0	400	0	0	0	5.16919e+06	0	0	0	5.16919e+06	0	0
P13987	CD59	0	230.4	43.4	126.2	0	5157994	970622	2.82509e+06	0	5157994	770552	2806504
P02790	HPX	0	306.2	0	93.8	0	4.91374e+06	0	1.50618e+06	0	4.91374e+06	0	1.49627e+06
P41236	PPP1R2	0	400	0	0	0	4754335	0	0	0	4754335	0	0
Q9UI36	DACH1	0	157.5	0	242.5	0	4.50289e+06	0	6.9309e+06	0	4.50289e+06	0	6885315
P09132	SRP19	0	221.6	0	178.4	0	4482797	0	3.60752e+06	0	4482797	0	3583793
Q96LB3	IFT74	0	300	0	100	0	4.40022e+06	0	1.46717e+06	0	4.40022e+06	0	1.45752e+06
Q96LA8	PRMT6	0	340.9	0	59.1	0	4.21173e+06	0	729903	0	4.21173e+06	0	725102
O94813	SLIT2	0	382.2	6.7	11.1	0	4.13985e+06	72742.5	120095	0	4.13985e+06	57748.4	119305
Q9H115	NAPB	0	128.9	0	271.1	0	4.10002e+06	0	8.61931e+06	0	4.10002e+06	0	8.56262e+06
Q14031	COL4A6	0	400	0	0	0	4.03524e+06	0	0	0	4.03524e+06	0	0
P07602	PSAP	0	310	0	90	0	3.95376e+06	0	1.14847e+06	0	3.95376e+06	0	1.14092e+06
P06858	LPL	0	310.1	0	89.9	0	3.85306e+06	0	1.11768e+06	0	3.85306e+06	0	1.11033e+06
P10589	NR2F1	0	226.1	0	173.9	0	3.79852e+06	0	2.92245e+06	0	3.79852e+06	0	2.90323e+06
P54803	GALC	0	303.1	0	96.9	0	3772272	0	1.20654e+06	0	3772272	0	1.1986e+06
P40424	PBX1	0	159.3	18.9	221.7	0	3.76293e+06	446772	5.23605e+06	0	3.76293e+06	354681	5.20161e+06
P20849	COL9A1	0	400	0	0	0	3.69197e+06	0	0	0	3.69197e+06	0	0
P57723	PCBP4	0	165.5	0	234.5	0	3.64341e+06	0	5.16209e+06	0	3.64341e+06	0	5.12814e+06
Q99985	SEMA3C	0	262	0	138	0	3.61902e+06	0	1.90528e+06	0	3.61902e+06	0	1.89275e+06
Q9Y680	FKBP7	0	250.3	56.1	93.6	0	3.58936e+06	803986	1.34225e+06	0	3.58936e+06	638264	1333424
O75629	CREG1	0	247.8	152.2	0	0	3.58691e+06	2.20333e+06	0	0	3.58691e+06	1.74917e+06	0
Q9HAT2	SIAE	0	193.3	6.8	199.9	0	3.3821e+06	118858	3.4991e+06	0	3.3821e+06	94358.7	3.47609e+06
Q8WVF1	OSCP1	0	321.8	0	78.2	0	3.28395e+06	0	797448	0	3.28395e+06	0	792203
Q9H6L2	TMEM231	0	377.9	0	22.1	0	3.28161e+06	0	191826	0	3.28161e+06	0	190565
Q9UBK7	RABL2A	0	333.4	0	66.6	0	3.24072e+06	0	647273	0	3.24072e+06	0	643016
Q6UVY6	MOXD1	0	400	0	0	0	3.18453e+06	0	0	0	3.18453e+06	0	0
Q8TD57	DNAH3	0	400	0	0	0	3133696	0	0	0	3133696	0	0
Q9Y3Q8	TSC22D4	0	315.4	0	84.6	0	3.13179e+06	0	840376	0	3.13179e+06	0	834849
Q9HCB6	SPON1	0	400	0	0	0	3.06214e+06	0	0	0	3.06214e+06	0	0
Q8WUH6	TMEM263	0	238.7	0	161.3	0	3060893	0	2.06911e+06	0	3060893	0	2.0555e+06
P20908	COL5A1	0	344.3	32.7	23	0	3.02054e+06	286709	201960	0	3.02054e+06	227611	200632
Q9BRQ6	CHCHD6	0	217.1	0	182.9	0	3012045	0	2.53713e+06	0	3012045	0	2.52044e+06
Q53T59	HS1BP3	0	224.4	25.1	150.5	0	2.96181e+06	331755	1.98662e+06	0	2.96181e+06	263372	1.97355e+06
P25189	MPZ	0	400	0	0	0	2828672	0	0	0	2828672	0	0
P17342	NPR3	0	400	0	0	0	2.82186e+06	0	0	0	2.82186e+06	0	0
Q9NR50	EIF2B3	0	211.8	0	188.2	0	2818218	0	2.50455e+06	0	2818218	0	2.48808e+06
Q9HAN9	NMNAT1	0	254.6	23.1	122.2	0	2.80546e+06	255051	1.34665e+06	0	2.80546e+06	202479	1.33779e+06
Q9NQR4	NIT2	0	251.3	0	148.7	0	2.71977e+06	0	1.60972e+06	0	2.71977e+06	0	1.59913e+06
P10415	BCL2	0	284.1	0	115.9	0	2646393	0	1.07965e+06	0	2646393	0	1.07255e+06
Q8N9N7	LRRC57	0	163.3	0	236.7	0	2.60759e+06	0	3.77821e+06	0	2.60759e+06	0	3.75336e+06
Q16363	LAMA4	0	383.4	16.6	0	0	2.58792e+06	111698	0	0	2.58792e+06	88674.4	0
Q92506	HSD17B8	0	400	0	0	0	2458085	0	0	0	2458085	0	0
Q9H477	RBKS	0	335.6	0	64.4	0	2442701	0	468637	0	2442701	0	465554
Q96CP2	FLYWCH2	0	221.6	0	178.4	0	2.44247e+06	0	1.96559e+06	0	2.44247e+06	0	1952662
Q9BXJ3	C1QTNF4	0	355.8	0	44.2	0	2.43003e+06	0	301813	0	2.43003e+06	0	299828
Q92597	NDRG1	0	252.3	0	147.7	0	2.38663e+06	0	1.39679e+06	0	2.38663e+06	0	1.3876e+06
P57772	EEFSEC	0	184.6	64.7	150.7	0	2377688	833257	1.94161e+06	0	2377688	661501	1.92884e+06
Q96JE9	MAP6	0	114.3	0	285.7	0	2363778	0	5.90578e+06	0	2363778	0	5.86694e+06
P49902	NT5C2	0	188.8	99.5	111.8	0	2.24635e+06	1.1834e+06	1.32987e+06	0	2.24635e+06	939473	1.32112e+06
Q92544	TM9SF4	0	166.8	126.7	106.5	0	2.22127e+06	1.6879e+06	1.41767e+06	0	2.22127e+06	1.33998e+06	1408342
Q14766	LTBP1	0	285.7	0	114.3	0	2.20538e+06	0	882186	0	2.20538e+06	0	876384
Q99811	PRRX2	0	400	0	0	0	2198231	0	0	0	2198231	0	0
Q9H7C9	AAMDC	0	240.3	71.2	88.6	0	2.18458e+06	647207	805209	0	2.18458e+06	513801	799913
Q8TC71	SPATA18	0	394.7	0	5.3	0	2.16843e+06	0	29052.1	0	2.16843e+06	0	28861
Q86T03	PIP4P1	0	197.5	0	202.5	0	2162511	0	2.21799e+06	0	2162511	0	2.2034e+06
P51608	MECP2	0	157.3	49	193.7	0	2.14837e+06	669440	2.64529e+06	0	2.14837e+06	531451	2.62789e+06
Q9H845	ACAD9	0	247.6	0	152.4	0	2.076e+06	0	1.27762e+06	0	2.076e+06	0	1.26921e+06
O75884	RBBP9	0	267.1	0	132.9	0	2.04662e+06	0	1.01793e+06	0	2.04662e+06	0	1.01124e+06
Q96SL4	GPX7	0	400	0	0	0	2.0107e+06	0	0	0	2.0107e+06	0	0
P52566	ARHGDIB	0	400	0	0	0	1.98047e+06	0	0	0	1.98047e+06	0	0
A6NDG6	PGP	0	202.3	0	197.7	0	1.95547e+06	0	1.91042e+06	0	1.95547e+06	0	1897859
Q9NQH7	XPNPEP3	0	149.8	148.2	102.1	0	1.95477e+06	1.93386e+06	1.33266e+06	0	1.95477e+06	1.53524e+06	1.32389e+06
A0A140G945	CRYAA/CRYAA2	0	400	0	0	0	1.90989e+06	0	0	0	1.90989e+06	0	0
O15118	NPC1	0	128.8	131.4	139.8	0	1.87594e+06	1.91266e+06	2.03587e+06	0	1.87594e+06	1.51841e+06	2.02248e+06
O43639	NCK2	0	400	0	0	0	1.86452e+06	0	0	0	1.86452e+06	0	0
Q9NUM4	TMEM106B	0	209.4	0	190.6	0	1.83375e+06	0	1.66958e+06	0	1.83375e+06	0	1.65859e+06
Q8IVH2	FOXP4	0	339.4	0	60.6	0	1.82334e+06	0	325791	0	1.82334e+06	0	323648
Q9Y4P8	WIPI2	0	320.6	0	79.4	0	1.81946e+06	0	450811	0	1.81946e+06	0	447846
Q9H4W6	EBF3	0	207.4	0	192.6	0	1.81661e+06	0	1.68701e+06	0	1.81661e+06	0	1.67591e+06
Q9NX47	MARCH5	0	289.5	0	110.5	0	1.79223e+06	0	684153	0	1.79223e+06	0	679653
O14880	MGST3	0	272.9	0	127.1	0	1.7648e+06	0	822054	0	1.7648e+06	0	816647
Q00534	CDK6	0	157.5	0	242.5	0	1.67099e+06	0	2.5728e+06	0	1.67099e+06	0	2555882
Q9Y3P9	RABGAP1	0	206.5	0	193.5	0	1.65896e+06	0	1.55459e+06	0	1.65896e+06	0	1.54437e+06
Q9NY65	TUBA8	0	161.7	0	238.3	0	1.63757e+06	0	2.41319e+06	0	1.63757e+06	0	2397319
O94874	UFL1	0	138.9	131.6	129.6	0	1.58834e+06	1.50484e+06	1.48204e+06	0	1.58834e+06	1.19465e+06	1.47229e+06
Q13201	MMRN1	0	230.2	0	169.8	0	1.58307e+06	0	1.16826e+06	0	1.58307e+06	0	1.16058e+06
Q86UD1	OAF	0	389.4	4.7	5.9	0	1.5711e+06	18945.4	23638.3	0	1.5711e+06	15040.2	23482.8
Q9UG01	IFT172	0	400	0	0	0	1.56679e+06	0	0	0	1.56679e+06	0	0
O95425	SVIL	0	280.6	0	119.4	0	1.56677e+06	0	666506	0	1.56677e+06	0	662123
Q4J6C6	PREPL	0	222.7	0	177.3	0	1.53956e+06	0	1.22595e+06	0	1.53956e+06	0	1.21789e+06
O75173	ADAMTS4	0	400	0	0	0	1.53542e+06	0	0	0	1.53542e+06	0	0
P35813	PPM1A	0	164.4	0	235.6	0	1.53184e+06	0	2.19586e+06	0	1.53184e+06	0	2181421
Q16518	RPE65	0	400	0	0	0	1.52595e+06	0	0	0	1.52595e+06	0	0
Q9HCU4	CELSR2	0	207.1	0	192.9	0	1.50875e+06	0	1.40561e+06	0	1.50875e+06	0	1.39637e+06
P23435	CBLN1	0	212.5	53.1	134.4	0	1.49179e+06	372608	943407	0	1.49179e+06	295804	937202
Q9UQP3	TNN	0	400	0	0	0	1488666	0	0	0	1488666	0	0
P59768	GNG2	0	208.1	0	191.9	0	1.48097e+06	0	1.36502e+06	0	1.48097e+06	0	1.35605e+06
Q5TD94	RSPH4A	0	400	0	0	0	1.47484e+06	0	0	0	1.47484e+06	0	0
Q9Y394	DHRS7	0	192.6	0	207.4	0	1.44173e+06	0	1.55315e+06	0	1.44173e+06	0	1.54294e+06
Q9H2J4	PDCL3	0	197.2	0	202.8	0	1.422e+06	0	1.46269e+06	0	1.422e+06	0	1453069
P53801	PTTG1IP	0	136.6	184.3	79.2	0	1.41967e+06	1.91515e+06	822752	0	1.41967e+06	1520389	817340
P35914	HMGCL	0	276	0	124	0	1.3858e+06	0	622828	0	1.3858e+06	0	618731
O14770	MEIS2	0	69.1	0	330.9	0	1.3755e+06	0	6.58356e+06	0	1.3755e+06	0	6.54026e+06
P35475	IDUA	0	279.7	0	120.3	0	1.34889e+06	0	580056	0	1.34889e+06	0	576241
Q12979	ABR	0	230.2	0	169.8	0	1.30656e+06	0	963633	0	1.30656e+06	0	957295
O75462	CRLF1	0	400	0	0	0	1.30251e+06	0	0	0	1.30251e+06	0	0
Q14353	GAMT	0	231.5	0	168.5	0	1297664	0	944474	0	1297664	0	938262
Q969G6	RFK	0	186.9	0	213.1	0	1.29437e+06	0	1.47618e+06	0	1.29437e+06	0	1.46647e+06
Q96MW5	COG8	0	350.7	49.3	0	0	1.28888e+06	181294	0	0	1.28888e+06	143925	0
Q92481	TFAP2B	0	241.3	0	158.7	0	1257082	0	826882	0	1257082	0	821444
P56704	WNT3A	0	175.5	0	224.5	0	1.25637e+06	0	1.6073e+06	0	1.25637e+06	0	1.59673e+06
Q8IWE2	FAM114A1	0	400	0	0	0	1.2512e+06	0	0	0	1.2512e+06	0	0
Q9H019	MTFR1L	0	98.1	92.8	209.2	0	1.23274e+06	1.16645e+06	2.62975e+06	0	1.23274e+06	926017	2.61245e+06
Q12860	CNTN1	0	121.5	85.2	193.2	0	1.22726e+06	860574	1.95111e+06	0	1.22726e+06	683188	1.93828e+06
Q8NB37	GATD1	0	262.5	0	137.5	0	1.20787e+06	0	632826	0	1.20787e+06	0	628663
Q9P2D6	FAM135A	0	267	0	133	0	1.2037e+06	0	599906	0	1.2037e+06	0	595960
Q5EB52	MEST	0	400	0	0	0	1.19732e+06	0	0	0	1.19732e+06	0	0
Q9UPY3	DICER1	0	327.3	0	72.7	0	1.19052e+06	0	264476	0	1.19052e+06	0	262736
Q5XKP0	C19orf70	0	194.9	37.9	167.2	0	1.17949e+06	229205	1.01176e+06	0	1.17949e+06	181960	1.00511e+06
P60033	CD81	0	400	0	0	0	1.09517e+06	0	0	0	1.09517e+06	0	0
P23468	PTPRD	0	268.6	36.2	95.1	0	1094758	147696	387759	0	1094758	117252	385208
Q8WUG5	SLC22A17	0	400	0	0	0	1.08465e+06	0	0	0	1.08465e+06	0	0
Q13131	PRKAA1	0	400	0	0	0	1.07778e+06	0	0	0	1.07778e+06	0	0
Q9HAR2	ADGRL3	0	288.1	0	111.9	0	1.07224e+06	0	416447	0	1.07224e+06	0	413708
Q9UBI1	COMMD3	0	238.3	0	161.7	0	1.07153e+06	0	727395	0	1.07153e+06	0	722610
Q13547	HDAC1	0	171.8	89.7	138.5	0	1.06174e+06	554611	856035	0	1.06174e+06	440291	850404
P22914	CRYGS	0	400	0	0	0	1059561	0	0	0	1059561	0	0
P51513	NOVA1	0	118.4	27.1	254.5	0	1.05415e+06	241565	2.26608e+06	0	1.05415e+06	191772	2251174
P07738	BPGM	0	132.1	113.6	154.2	0	1.04691e+06	900305	1.22217e+06	0	1.04691e+06	714728	1.21414e+06
O95159	ZFPL1	0	120.4	0	279.6	0	1.04453e+06	0	2.42575e+06	0	1.04453e+06	0	2.4098e+06
P31327	CPS1	0	46	238.6	115.4	0	1.02383e+06	5.31239e+06	2.57016e+06	0	1.02383e+06	4217367	2.55326e+06
P36954	POLR2I	0	317.5	0	82.5	0	1.02045e+06	0	265120	0	1.02045e+06	0	263376
P61925	PKIA	0	400	0	0	0	980046	0	0	0	980046	0	0
P49450	CENPA	0	311.1	0	88.9	0	977920	0	279632	0	977920	0	277792
Q16773	KYAT1	0	172.2	0	227.8	0	938898	0	1.24165e+06	0	938898	0	1.23348e+06
P83436	COG7	0	275.8	0	124.2	0	930173	0	418826	0	930173	0	416072
O00423	EML1	0	284.7	0	115.3	0	921402	0	373025	0	921402	0	370571
Q5JU69	TOR2A	0	197.2	0	202.8	0	919685	0	946264	0	919685	0	940040
Q8IXK0	PHC2	0	162.2	15.1	222.7	0	902647	84260.2	1.23977e+06	0	902647	66892	1231611
P21246	PTN	0	70.8	0	329.2	0	871157	0	4.05337e+06	0	871157	0	4.02671e+06
Q00577	PURA	0	253.1	0	146.9	0	859912	0	499135	0	859912	0	495852
Q9NY47	CACNA2D2	0	177.7	109	113.3	0	856304	525315	546262	0	856304	417034	542669
Q9UQB3	CTNND2	0	154.8	0	245.2	0	836586	0	1.32504e+06	0	836586	0	1.31632e+06
A2RRP1	NBAS	0	108.3	185.7	106	0	834472	1.43122e+06	817225	0	834472	1.13621e+06	811850
O15217	GSTA4	0	153.8	0	246.2	0	832430	0	1.33276e+06	0	832430	0	1.324e+06
B1ATL7	PRR32	0	291.1	0	108.9	0	830145	0	310725	0	830145	0	308681
P17900	GM2A	0	124.4	0	275.6	0	824264	0	1.82575e+06	0	824264	0	1813739
Q8NEV8	EXPH5	0	400	0	0	0	822787	0	0	0	822787	0	0
Q96HN2	AHCYL2	0	214.9	0	185.1	0	803095	0	691599	0	803095	0	687050
P58215	LOXL3	0	400	0	0	0	763589	0	0	0	763589	0	0
Q9H3H3	C11orf68	0	245.6	0	154.4	0	748658	0	470671	0	748658	0	467575
Q9Y2Y0	ARL2BP	0	142.8	0	257.2	0	740474	0	1.33388e+06	0	740474	0	1.32511e+06
O94811	TPPP	0	107.7	0	292.3	0	728009	0	1.97499e+06	0	728009	0	1.962e+06
P49746	THBS3	0	400	0	0	0	724229	0	0	0	724229	0	0
Q9Y2L5	TRAPPC8	0	400	0	0	0	687615	0	0	0	687615	0	0
O94788	ALDH1A2	0	400	0	0	0	681988	0	0	0	681988	0	0
O95670	ATP6V1G2	0	132.4	0	267.6	0	632114	0	1.27816e+06	0	632114	0	1.26975e+06
Q86VE3	SATL1	0	222	178	0	0	630653	505709	0	0	630653	401470	0
P20396	TRH	0	400	0	0	0	625307	0	0	0	625307	0	0
P60201	PLP1	0	245	55.7	99.2	0	619703	140910	251003	0	619703	111864	249352
O14967	CLGN	0	186.6	56.2	157.2	0	611988	184410	515483	0	611988	146398	512092
Q01484	ANK2	0	71.8	0	328.2	0	606540	0	2.77407e+06	0	606540	0	2.75583e+06
P11532	DMD	0	261.9	58.3	79.8	0	596918	132962	181773	0	596918	105555	180577
Q99653	CHP1	0	117.4	234.4	48.2	0	570050	1.13754e+06	233856	0	570050	903067	232318
Q9NY15	STAB1	0	68.9	138.5	192.6	0	566461	1.1398e+06	1.58467e+06	0	566461	904860	1.57425e+06
Q86TV6	TTC7B	0	333.9	0	66.1	0	559435	0	110742	0	559435	0	110014
Q86Y82	STX12	0	171.6	0	228.4	0	551125	0	733920	0	551125	0	729092
P37235	HPCAL1	0	144.4	6	249.7	0	550585	22732.9	951992	0	550585	18047.1	945731
Q7Z5L9	IRF2BP2	0	400	0	0	0	536369	0	0	0	536369	0	0
P80370	DLK1	0	83.7	0	316.3	0	530371	0	2.00481e+06	0	530371	0	1.99163e+06
P55157	MTTP	0	92.4	78.2	229.4	0	522907	442847	1.29841e+06	0	522907	351564	1.28987e+06
Q10589	BST2	0	40.1	341.5	18.4	0	514939	4.38274e+06	235559	0	514939	3479342	234010
P42025	ACTR1B	0	220.1	0	179.9	0	508855	0	415755	0	508855	0	413020
Q15173	PPP2R5B	0	229.1	0	170.9	0	493538	0	368183	0	493538	0	365762
Q8TB73	NDNF	0	91.8	0	308.2	0	487640	0	1.63741e+06	0	487640	0	1.62664e+06
P98095	FBLN2	0	269.7	0	130.3	0	461454	0	222825	0	461454	0	221360
P79522	PRR3	0	154.2	0	245.8	0	455500	0	726327	0	455500	0	721550
Q92696	RABGGTA	0	193.8	0	206.2	0	454280	0	483111	0	454280	0	479934
P09619	PDGFRB	0	400	0	0	0	439731	0	0	0	439731	0	0
Q16832	DDR2	0	400	0	0	0	428817	0	0	0	428817	0	0
Q9H336	CRISPLD1	0	261.1	0	138.9	0	412214	0	219241	0	412214	0	217799
P07101	TH	0	92	0	308	0	403905	0	1.35217e+06	0	403905	0	1.34328e+06
Q9H061	TMEM126A	0	174.3	65.3	160.4	0	398435	149344	366595	0	398435	118560	364184
Q7Z6B0	CCDC91	0	268.5	22.2	109.3	0	378959	31371.3	154247	0	378959	24904.8	153232
Q8N3R9	MPP5	0	57.3	318.1	24.6	0	365000	2.02655e+06	156617	0	365000	1.60882e+06	155587
P27707	DCK	0	227.3	0	172.7	0	356690	0	270886	0	356690	0	269104
P50583	NUDT2	0	126.3	93.2	180.5	0	341712	252049	488185	0	341712	200095	484974
Q9NPI6	DCP1A	0	219.3	0	180.7	0	329844	0	271854	0	329844	0	270066
Q86SK9	SCD5	0	248	0	152	0	316508	0	193938	0	316508	0	192662
O75084	FZD7	0	400	0	0	0	284575	0	0	0	284575	0	0
O60879	DIAPH2	0	95.9	0	304.1	0	283611	0	899104	0	283611	0	893190
O75093	SLIT1	0	140.5	0	259.5	0	278423	0	514168	0	278423	0	510786
O95084	PRSS23	0	114.6	0	285.4	0	275376	0	685450	0	275376	0	680941
Q96I23	PYURF	0	100	262.3	37.8	0	245980	645426	92937.3	0	245980	512387	92326.1
Q99988	GDF15	0	48.2	0	351.8	0	160222	0	1.16852e+06	0	160222	0	1.16084e+06
Q01064	PDE1B	0	61.6	0	338.4	0	119817	0	657962	0	119817	0	653635
Q96F07	CYFIP2	0	60.1	50.8	289.1	0	87917.8	74239.8	422901	0	87917.8	58937.1	420120
Q9ULU8	CADPS	0	28.6	16.4	355	0	82121	46890.8	1.01805e+06	0	82121	37225.4	1.01135e+06
Q9UBC2	EPS15L1	0	47.9	250.8	101.3	0	55386.9	289926	117144	0	55386.9	230165	116373
Q9Y4F4	TOGARAM1	0	0	94.4	305.6	0	0	2.52611e+06	8.18288e+06	0	0	2.00541e+06	8129060
Q8TAE6	PPP1R14C	0	0	0	400	0	0	0	5.83539e+06	0	0	0	5.79701e+06
Q8WXF0	SRSF12	0	0	53.8	346.2	0	0	676348	4.34893e+06	0	0	536935	4320331
Q96HA7	TONSL	0	0	0	400	0	0	0	3.90295e+06	0	0	0	3877278
Q96F85	CNRIP1	0	0	0	400	0	0	0	2.6508e+06	0	0	0	2.63336e+06
Q96I15	SCLY	0	0	0	400	0	0	0	2.28393e+06	0	0	0	2.26891e+06
Q9P2X0	DPM3	0	0	249.8	150.2	0	0	3.0804e+06	1.85246e+06	0	0	2.44545e+06	1.84028e+06
Q9H5N1	RABEP2	0	0	0	400	0	0	0	1.66237e+06	0	0	0	1.65143e+06
Q9Y2S2	CRYL1	0	0	0	400	0	0	0	1.62626e+06	0	0	0	1.61557e+06
Q08AG7	MZT1	0	0	0	400	0	0	0	1.49319e+06	0	0	0	1.48337e+06
Q99541	PLIN2	0	0	0	400	0	0	0	1.31324e+06	0	0	0	1.3046e+06
Q9ULJ8	PPP1R9A	0	0	0	400	0	0	0	1.10463e+06	0	0	0	1.09736e+06
Q6P4I2	WDR73	0	0	0	400	0	0	0	795978	0	0	0	790743
P23582	NPPC	0	0	0	400	0	0	0	543675	0	0	0	540099
P50749	RASSF2	0	0	0	400	0	0	0	480533	0	0	0	477373
Q08AM6	VAC14	0	0	0	400	0	0	0	453424	0	0	0	450441
P54750	PDE1A	0	0	0	400	0	0	0	307926	0	0	0	305900
O96028	NSD2	0	0	0	400	0	0	0	241361	0	0	0	239774
Q9H0B6	KLC2	0	0	0	400	0	0	0	166605	0	0	0	165510
Q9ULI4	KIF26A	0	0	0	400	0	0	0	160441	0	0	0	159386
Q96GE9	DMAC1	0	0	400	0	0	0	5.54473e+06	0	0	0	4401816	0
Q15599	SLC9A3R2	0	0	400	0	0	0	4.12893e+06	0	0	0	3.27785e+06	0
Q9NX02	NLRP2	0	0	400	0	0	0	3.92139e+06	0	0	0	3.11309e+06	0
Q9NXW2	DNAJB12	0	0	400	0	0	0	3.4814e+06	0	0	0	2763796	0
P23470	PTPRG	0	0	400	0	0	0	3.17783e+06	0	0	0	2522796	0
Q69YN4	VIRMA	0	0	400	0	0	0	2.84862e+06	0	0	0	2261449	0
Q6I9Y2	THOC7	0	0	400	0	0	0	2.20853e+06	0	0	0	1.7533e+06	0
Q8NI60	COQ8A	0	0	400	0	0	0	1.96098e+06	0	0	0	1.55677e+06	0
Q86WA6	BPHL	0	0	400	0	0	0	1.59777e+06	0	0	0	1.26843e+06	0
Q9BTD8	RBM42	0	0	400	0	0	0	1.59549e+06	0	0	0	1.26662e+06	0
O14548	COX7A2L	0	0	400	0	0	0	1.45626e+06	0	0	0	1.15609e+06	0
Q6IN84	MRM1	0	0	400	0	0	0	1.39435e+06	0	0	0	1.10693e+06	0
Q9UHW9	SLC12A6	0	0	400	0	0	0	1.34016e+06	0	0	0	1063915	0
O14654	IRS4	0	0	400	0	0	0	1.25149e+06	0	0	0	993526	0
Q96SZ6	CDK5RAP1	0	0	400	0	0	0	1.11093e+06	0	0	0	881938	0
Q6Y1H2	HACD2	0	0	400	0	0	0	817970	0	0	0	649365	0
Q96PC5	MIA2	0	0	400	0	0	0	811728	0	0	0	644410	0
Q86X95	CIR1	0	0	400	0	0	0	499625	0	0	0	396639	0
Q9Y5Y5	PEX16	0	0	400	0	0	0	461415	0	0	0	366305	0
Q5T200	ZC3H13	0	0	400	0	0	0	205890	0	0	0	163451	0
Q9HA92	RSAD1	0	0	400	0	0	0	197052	0	0	0	156434	0
P33897	ABCD1	0	0	400	0	0	0	184065	0	0	0	146124	0
Q9UQR0	SCML2	0	0	400	0	0	0	161842	0	0	0	128482	0
