# Supplementary material for: Brainstem Organoids From Human Pluripotent Stem Cells
Source: Front Neurosci. 2020 Jun 26;14:538. doi: 10.3389/fnins.2020.00538 (PMC7332712; doi:10.3389/fnins.2020.00538)
Supplement: Supplementary file 7 [file Table_6.xlsx]

## Sheet: Supplemental Table
Supplemental Table 6: Cell populations identified based on each cluster gene markers in scRNA-seq analysis of 1-month old hBSOs from hESCs. Related to Figure 6.
gene	raw p value based on Wilcoxon rank sum test	log fold-change of the average expression	% of cells detected in the cluster	% of cells detected in all other clusters	adjusted p value based on Bonferroni correction	cluster
RPS27	7.27185e-69	0.664534	1	1	1.31664e-64	U
RPL21	4.36653e-63	0.675391	1	1	7.90604e-59	U
RPS16	5.0856e-63	0.552316	1	1	9.20799e-59	U
TRMT112	1.53921e-62	0.732489	1	0.992	2.78689e-58	U
FTL	3.28808e-61	0.959448	1	1	5.95341e-57	U
RPS13	1.38173e-60	0.577432	1	1	2.50176e-56	U
RPL13A	5.03373e-59	0.398747	1	1	9.11407e-55	U
FAU	1.11859e-58	0.468405	1	1	2.02531e-54	U
RPL27A	2.46852e-57	0.453255	1	1	4.4695e-53	U
EIF1	2.1935e-56	0.664951	1	1	3.97155e-52	U
RPS27A	1.00576e-55	0.461758	1	1	1.82102e-51	U
RPS19	2.25375e-55	0.454416	1	1	4.08063e-51	U
RPL9	4.47808e-55	0.43132	1	1	8.10801e-51	U
RPS15A	4.66493e-54	0.474688	1	1	8.44632e-50	U
RPS3A	1.97333e-52	0.458798	1	1	3.57292e-48	U
RPL35A	1.75276e-51	0.479314	1	1	3.17354e-47	U
RPS25	5.21602e-51	0.53775	1	1	9.44412e-47	U
RPL18	1.19746e-50	0.460175	1	1	2.16812e-46	U
UBA52	6.26936e-48	0.429643	1	1	1.13513e-43	U
RPL34	9.67745e-48	0.449777	1	1	1.7522e-43	U
RPS18	2.02509e-47	0.432696	1	1	3.66663e-43	U
RPLP2	2.34578e-47	0.452048	1	1	4.24727e-43	U
RPL36	2.98778e-47	0.433781	1	1	5.40968e-43	U
RPL24	7.88357e-47	0.458362	1	1	1.4274e-42	U
RPL31	1.07228e-44	0.500132	1	1	1.94146e-40	U
RPL22	2.30361e-43	0.51058	1	1	4.17092e-39	U
HSP90AB1	2.01006e-42	0.635119	1	1	3.63942e-38	U
NEAT1	1.01111e-41	1.04329	1	0.966	1.83072e-37	U
RPS17	1.38696e-40	0.392939	1	1	2.51123e-36	U
RPL26	4.5492e-40	0.629881	1	0.999	8.23678e-36	U
COX7A2L	1.02503e-39	0.468947	1	0.995	1.85591e-35	U
RPS5	1.29594e-39	0.399729	1	1	2.34643e-35	U
RPL18A	5.01801e-39	0.342031	1	1	9.0856e-35	U
RPL41	8.43916e-39	0.316378	1	1	1.52799e-34	U
RPS29	1.76047e-38	0.401708	1	1	3.18751e-34	U
RPS8	3.75138e-38	0.367018	1	1	6.79225e-34	U
RPS11	6.96392e-38	0.368704	1	1	1.26089e-33	U
RPL7	2.28053e-37	0.385052	1	1	4.12913e-33	U
LAPTM4A	7.04262e-37	0.584795	0.986	0.946	1.27514e-32	U
ZFAS1	1.3519e-36	0.552348	0.995	0.985	2.44775e-32	U
RPL39	3.53006e-36	0.410934	1	1	6.39153e-32	U
RPS21	5.08349e-36	0.499569	1	0.998	9.20416e-32	U
RPL27	1.38369e-35	0.3897	1	1	2.50531e-31	U
GOLT1B	5.13274e-35	0.731479	0.757	0.464	9.29334e-31	U
RPL35	6.68334e-35	0.312377	1	1	1.21008e-30	U
RPL10	3.61402e-33	0.342075	1	1	6.54354e-29	U
RPL8	5.02089e-33	0.279727	1	1	9.09083e-29	U
NEU1	2.32373e-31	0.630367	0.871	0.603	4.20735e-27	U
RPL6	7.9964e-31	0.304902	1	1	1.44783e-26	U
NPC2	1.38083e-30	0.483396	0.995	0.95	2.50014e-26	U
RPS28	1.42459e-30	0.298856	1	1	2.57937e-26	U
RPL30	1.64002e-30	0.350737	1	1	2.96942e-26	U
RPL32	2.24797e-30	0.304601	1	1	4.07018e-26	U
RPS23	7.33313e-30	0.330221	1	1	1.32774e-25	U
ST13	4.60617e-29	0.43102	1	0.975	8.33994e-25	U
CAMLG	1.16096e-28	0.47659	0.967	0.892	2.10204e-24	U
CKS2	6.30741e-28	0.50394	0.938	0.768	1.14202e-23	U
RPS20	2.28469e-27	0.321646	1	1	4.13666e-23	U
RPL37A	5.3735e-27	0.306931	1	1	9.72926e-23	U
EEF1A1	1.42311e-26	0.28851	1	1	2.57669e-22	U
UBE2B	2.32955e-26	0.513578	0.852	0.658	4.21789e-22	U
RPS7	3.88302e-26	0.295533	1	1	7.0306e-22	U
SCD	9.26591e-26	0.628686	0.952	0.703	1.67769e-21	U
RPL17	1.22915e-25	0.431995	0.976	0.907	2.22549e-21	U
RPS24	1.31252e-25	0.562638	1	0.999	2.37646e-21	U
RPL15	4.90681e-25	0.226705	1	1	8.88427e-21	U
NACA	5.42278e-25	0.28544	1	1	9.81848e-21	U
COMMD6	6.63621e-25	0.315908	1	0.998	1.20155e-20	U
SELK	1.47687e-24	0.388221	0.986	0.937	2.67403e-20	U
TPT1	2.43886e-24	0.376161	1	1	4.4158e-20	U
RPS14	3.30884e-24	0.241882	1	1	5.99099e-20	U
RPS15	3.91971e-24	0.253926	1	1	7.09703e-20	U
SNRPD2	4.82962e-24	0.344091	1	0.997	8.74452e-20	U
MAP1LC3B	1.22036e-23	0.566156	0.957	0.87	2.20958e-19	U
GUK1	1.5669e-23	0.348558	1	0.983	2.83702e-19	U
RPL14	1.93501e-23	0.287262	1	1	3.50353e-19	U
ATP5L	1.94143e-23	0.260834	1	1	3.51514e-19	U
SYF2	2.88573e-23	0.436192	0.857	0.706	5.2249e-19	U
HNRNPC	3.7608e-22	0.390764	0.995	0.993	6.80931e-18	U
TOMM20	3.79991e-22	0.408176	0.938	0.891	6.88011e-18	U
KRT10	3.83835e-22	0.436538	0.986	0.941	6.94971e-18	U
SSR3	6.50721e-22	0.447222	0.895	0.724	1.1782e-17	U
PTP4A1	8.31132e-22	0.578353	0.938	0.89	1.50485e-17	U
USMG5	1.40059e-21	0.422399	0.981	0.874	2.53591e-17	U
COX7C	2.68797e-21	0.235539	1	1	4.86685e-17	U
RPL36A	3.16428e-21	0.425186	0.995	0.968	5.72925e-17	U
RPL38	4.92458e-21	0.284387	1	1	8.91645e-17	U
RPL13	6.91665e-21	0.226559	1	1	1.25233e-16	U
RSL24D1	8.24414e-21	0.381238	0.971	0.944	1.49268e-16	U
RPL23	1.16171e-20	0.266893	1	1	2.10339e-16	U
RPL5	2.41137e-20	0.288977	1	1	4.36602e-16	U
RPLP0	3.03198e-20	0.257954	1	1	5.4897e-16	U
MED10	4.31018e-20	0.376163	0.89	0.696	7.80401e-16	U
DNAJB9	6.75198e-20	0.508379	0.848	0.682	1.22251e-15	U
ARF4	6.75846e-20	0.349225	0.976	0.958	1.22369e-15	U
ALDOA	7.7502e-20	0.344799	1	0.999	1.40325e-15	U
CRYAB	1.98496e-19	1.38284	0.543	0.293	3.59396e-15	U
GDF15	2.3974e-19	0.933604	0.429	0.19	4.34074e-15	U
P4HB	4.38203e-19	0.329028	0.995	0.95	7.93411e-15	U
UBL5	5.23935e-19	0.305393	1	0.998	9.48636e-15	U
PHLDA2	5.69669e-19	0.344262	0.329	0.117	1.03144e-14	U
OST4	8.94721e-19	0.295001	1	0.994	1.61998e-14	U
HLA-B	1.404e-18	0.471761	0.59	0.343	2.54208e-14	U
EIF3E	2.09319e-18	0.3715	0.995	0.999	3.78994e-14	U
TOMM7	3.79857e-18	0.33988	0.995	0.987	6.8777e-14	U
RPL28	4.10617e-18	0.199301	1	1	7.43462e-14	U
MALAT1	4.2765e-18	0.403135	1	1	7.74303e-14	U
B2M	6.77065e-18	0.442436	0.967	0.884	1.22589e-13	U
TUBA4A	1.31232e-17	0.334801	0.305	0.109	2.37608e-13	U
ALKBH5	1.34341e-17	0.326261	0.895	0.676	2.43238e-13	U
SEC61G	2.08608e-17	0.355037	1	0.997	3.77705e-13	U
SRP54	3.19627e-17	0.378081	0.857	0.641	5.78717e-13	U
EEF1D	4.54737e-17	0.283321	1	0.996	8.23347e-13	U
UQCRH	8.25612e-17	0.252676	1	0.994	1.49485e-12	U
CD63	9.4501e-17	0.301555	1	0.997	1.71104e-12	U
SNHG8	1.19277e-16	0.528482	0.676	0.502	2.15964e-12	U
RPL12	1.55295e-16	0.257901	1	1	2.81178e-12	U
RPL3	3.86477e-16	0.183927	1	1	6.99755e-12	U
SLC2A3	5.55313e-16	0.318661	0.481	0.243	1.00545e-11	U
RPS12	6.08411e-16	0.2453	1	1	1.10159e-11	U
CIB1	9.98505e-16	0.307642	0.948	0.762	1.80789e-11	U
SERP1	1.29046e-15	0.324241	0.976	0.924	2.33651e-11	U
HIST1H2BN	1.29176e-15	0.292443	0.286	0.105	2.33886e-11	U
C6orf48	3.72577e-15	0.311785	0.995	0.956	6.74589e-11	U
RPL37	4.03135e-15	0.290605	1	1	7.29916e-11	U
CALU	8.0934e-15	0.30562	0.981	0.889	1.46539e-10	U
CHMP5	8.86661e-15	0.285675	0.957	0.908	1.60539e-10	U
PIM3	1.07106e-14	0.462869	0.605	0.409	1.93925e-10	U
GFPT1	1.1276e-14	0.394586	0.629	0.413	2.04163e-10	U
SNU13	1.82587e-14	0.296149	0.995	0.982	3.30593e-10	U
VDAC2	2.13809e-14	0.271422	0.99	0.992	3.87122e-10	U
POLE3	2.30772e-14	0.406028	0.729	0.576	4.17835e-10	U
CCNB1IP1	2.66056e-14	0.374204	0.743	0.621	4.81722e-10	U
IMPDH2	5.24593e-14	0.335696	0.957	0.902	9.49828e-10	U
SBDS	5.45181e-14	0.396891	0.714	0.568	9.87104e-10	U
RPS10	5.56631e-14	0.217336	1	1	1.00784e-09	U
MORF4L2	6.60332e-14	0.263319	1	1	1.1956e-09	U
CSTB	2.66227e-13	0.317803	0.971	0.955	4.82031e-09	U
ANKRD37	6.45874e-13	0.421994	0.4	0.21	1.16942e-08	U
GNAI3	6.7007e-13	0.324745	0.895	0.802	1.21323e-08	U
DDIT4	8.89468e-13	0.388449	0.938	0.826	1.61047e-08	U
ADM	9.49277e-13	0.315881	0.348	0.161	1.71876e-08	U
SAT1	1.16296e-12	0.29747	0.971	0.921	2.10565e-08	U
SEC61B	1.68143e-12	0.255068	0.995	0.988	3.0444e-08	U
RALA	1.92054e-12	0.3259	0.7	0.554	3.47733e-08	U
CDKN1A	2.11572e-12	0.330583	0.662	0.438	3.83073e-08	U
TCP1	2.29391e-12	0.29255	0.971	0.862	4.15335e-08	U
ATP6V0B	2.66362e-12	0.261723	0.986	0.943	4.82275e-08	U
SLC25A3	4.76532e-12	0.224735	1	0.999	8.62808e-08	U
RPL11	8.60376e-12	0.174868	1	1	1.5578e-07	U
ATP6V1D	8.79772e-12	0.335218	0.857	0.723	1.59292e-07	U
NDUFA4	1.24601e-11	0.210389	1	1	2.25603e-07	U
RAB3A	1.26494e-11	0.372993	0.648	0.464	2.2903e-07	U
CUTA	1.28224e-11	0.236378	0.995	0.996	2.32163e-07	U
DAD1	1.41108e-11	0.276855	1	0.974	2.55491e-07	U
EIF4A2	1.4245e-11	0.269984	1	0.994	2.5792e-07	U
P4HA1	1.88978e-11	0.345568	0.743	0.576	3.42163e-07	U
RPLP1	1.90787e-11	0.177385	1	1	3.45439e-07	U
COX14	2.3187e-11	0.345923	0.743	0.636	4.19823e-07	U
CALCB	2.51542e-11	0.200324	0.248	0.099	4.55442e-07	U
C14orf2	4.0091e-11	0.219291	1	0.994	7.25887e-07	U
STX3	7.39372e-11	0.339243	0.419	0.256	1.33871e-06	U
EIF3F	7.70952e-11	0.210364	0.99	0.992	1.39589e-06	U
ATP6V1G1	1.4277e-10	0.212375	1	0.997	2.585e-06	U
PLCG2	1.87608e-10	0.295535	0.195	0.073	3.39683e-06	U
SF3B6	2.57719e-10	0.258436	0.976	0.905	4.66626e-06	U
ASAH1	3.96363e-10	0.329185	0.852	0.705	7.17656e-06	U
CLK1	4.04215e-10	0.361702	0.59	0.434	7.31872e-06	U
DDIT3	5.36667e-10	0.241624	0.876	0.697	9.7169e-06	U
RPL36AL	6.29957e-10	0.266499	0.967	0.943	1.1406e-05	U
CTA-29F11.1	6.63795e-10	0.289314	0.443	0.28	1.20187e-05	U
FAM177A1	7.14114e-10	0.280352	0.79	0.658	1.29298e-05	U
VIMP	9.02188e-10	0.280842	0.867	0.741	1.6335e-05	U
HSPA6	9.91428e-10	0.151021	0.457	0.256	1.79508e-05	U
FAM96B	1.02961e-09	0.231528	0.981	0.929	1.86421e-05	U
LAMTOR5	1.08725e-09	0.275158	0.995	0.977	1.96857e-05	U
RABGGTB	1.08734e-09	0.33249	0.724	0.623	1.96874e-05	U
WBP5	1.11705e-09	0.26527	0.948	0.859	2.02253e-05	U
OAZ1	1.2294e-09	0.228563	0.995	0.997	2.22596e-05	U
PFDN2	1.5017e-09	0.232355	0.952	0.879	2.71897e-05	U
A1BG	1.6969e-09	0.312386	0.662	0.541	3.07241e-05	U
TMED3	1.7893e-09	0.28697	0.79	0.679	3.23971e-05	U
EIF3H	1.79702e-09	0.209628	0.986	0.962	3.25368e-05	U
COX7A2	2.22329e-09	0.225465	1	1	4.02549e-05	U
TAF13	2.50711e-09	0.197639	0.281	0.136	4.53938e-05	U
HSPA9	3.28204e-09	0.261114	0.943	0.84	5.94247e-05	U
DCAF13	3.30787e-09	0.300201	0.752	0.637	5.98923e-05	U
ARL1	3.40998e-09	0.246185	0.79	0.627	6.17411e-05	U
SELM	3.87986e-09	0.290384	0.819	0.678	7.02487e-05	U
MZT1	3.94074e-09	0.26806	0.738	0.608	7.1351e-05	U
YIPF5	4.15702e-09	0.328263	0.686	0.583	7.52671e-05	U
EIF3M	4.36834e-09	0.222925	0.952	0.915	7.90932e-05	U
PMEL	5.55886e-09	0.327968	0.495	0.311	0.000100649	U
POLR2C	6.79845e-09	0.240356	0.867	0.733	0.000123093	U
IFRD1	7.73907e-09	0.314976	0.681	0.596	0.000140124	U
ARPP19	8.45385e-09	0.249261	0.924	0.796	0.000153065	U
LAMTOR3	8.46973e-09	0.32446	0.662	0.576	0.000153353	U
ZMAT3	9.1164e-09	0.290621	0.533	0.385	0.000165061	U
BZW1	1.22398e-08	0.228463	0.943	0.909	0.000221614	U
RPS3	1.76545e-08	0.137153	1	1	0.000319652	U
PCMT1	2.29918e-08	0.255269	0.871	0.812	0.00041629	U
SAR1A	2.36076e-08	0.29039	0.667	0.582	0.000427439	U
DDX24	2.48755e-08	0.295303	0.871	0.786	0.000450395	U
SSR4	3.72949e-08	0.179128	0.995	0.977	0.000675262	U
CTD-2521M24.8	4.60522e-08	1.31789	0.129	0.044	0.000833822	U
PJA2	5.0663e-08	0.317439	0.61	0.522	0.000917305	U
KLHL28	5.17613e-08	0.290523	0.49	0.348	0.00093719	U
MTCH1	6.11569e-08	0.198555	0.99	0.948	0.00110731	U
MXD1	7.2398e-08	0.247723	0.333	0.19	0.00131084	U
SEC24A	8.04816e-08	0.192542	0.338	0.195	0.0014572	U
H3F3B	9.17453e-08	0.22089	1	1	0.00166114	U
JMJD6	9.59982e-08	0.227737	0.481	0.32	0.00173814	U
MLEC	1.0069e-07	0.285504	0.7	0.627	0.00182309	U
DGUOK	1.04597e-07	0.212678	0.952	0.871	0.00189383	U
SIVA1	1.193e-07	0.232917	0.871	0.777	0.00216004	U
EIF1B	1.53865e-07	0.196895	0.986	0.952	0.00278587	U
MAFF	1.99695e-07	0.237889	0.352	0.213	0.00361568	U
CTTN	2.11214e-07	0.302801	0.471	0.364	0.00382424	U
SIKE1	2.27473e-07	0.249701	0.562	0.436	0.00411863	U
SNRPB2	2.45133e-07	0.236133	0.938	0.937	0.00443838	U
ENO2	2.74031e-07	0.211088	0.943	0.851	0.0049616	U
LAGE3	2.79886e-07	0.224104	0.848	0.712	0.00506762	U
HSPB1	3.40576e-07	0.174365	0.995	0.965	0.00616648	U
GPX4	3.69379e-07	0.150476	1	0.999	0.00668797	U
ATP6V0E1	3.74324e-07	0.213369	0.919	0.805	0.00677751	U
FABP3	4.48813e-07	0.232209	0.238	0.122	0.00812621	U
RNMT	4.53783e-07	0.284305	0.576	0.481	0.00821619	U
TSPYL2	4.83734e-07	0.210923	0.41	0.268	0.00875849	U
EPB41L4A-AS1	5.09425e-07	0.301729	0.681	0.615	0.00922366	U
APOE	5.36362e-07	0.101414	1	0.9	0.00971137	U
KDELR2	5.8792e-07	0.16623	0.981	0.919	0.0106449	U
RP11-727F15.9	6.57676e-07	0.148701	0.2	0.093	0.0119079	U
IDI1	6.63846e-07	0.348207	0.924	0.844	0.0120196	U
LSM3	6.7101e-07	0.260389	0.662	0.587	0.0121493	U
RPL19	7.78422e-07	0.106568	1	1	0.0140941	U
PLEKHB2	8.34067e-07	0.216521	0.667	0.558	0.0151016	U
BHLHE40	1.04376e-06	0.243389	0.319	0.189	0.0188983	U
RAB18	1.24348e-06	0.241228	0.843	0.741	0.0225144	U
HRK	1.25781e-06	0.182036	0.171	0.077	0.0227739	U
SAR1B	1.27636e-06	0.228674	0.614	0.492	0.0231097	U
LINC00152	1.41104e-06	0.124457	0.157	0.067	0.0255482	U
SLC3A2	1.45661e-06	0.218084	0.99	0.945	0.0263734	U
PSMC4	1.57031e-06	0.197176	0.814	0.705	0.028432	U
OSTC	1.64662e-06	0.189281	0.971	0.912	0.0298136	U
FNIP1	2.01855e-06	0.264459	0.51	0.403	0.0365479	U
NAPA	2.2612e-06	0.216358	0.719	0.63	0.0409413	U
ACHE	2.28151e-06	0.113259	0.267	0.143	0.0413091	U
MPC1	2.62698e-06	0.162024	0.867	0.746	0.0475641	U
ATP6V0D1	2.7292e-06	0.219202	0.838	0.752	0.0494149	U
MMADHC	2.73349e-06	0.208986	0.833	0.772	0.0494926	U
C1orf35	2.83676e-06	0.25026	0.638	0.563	0.0513624	U
STRAP	3.48116e-06	0.166979	0.99	0.971	0.06303	U
RESP18	3.86678e-06	0.102835	0.262	0.142	0.070012	U
TMEM38B	3.89633e-06	0.22537	0.667	0.561	0.070547	U
FTH1	4.03536e-06	0.194644	1	1	0.0730642	U
SUCLG1	4.05787e-06	0.180896	0.838	0.759	0.0734718	U
BLVRB	4.20984e-06	0.165912	0.857	0.704	0.0762233	U
CYCS	4.67913e-06	0.152723	0.981	0.964	0.0847204	U
LUM	5.07263e-06	0.239262	0.167	0.078	0.091845	U
SDCBP	5.40593e-06	0.236686	0.957	0.935	0.0978798	U
ZNF701	5.84553e-06	0.105644	0.148	0.064	0.105839	U
KRT19	6.2444e-06	0.136562	0.148	0.064	0.113061	U
INSIG2	7.18916e-06	0.23014	0.581	0.49	0.130167	U
SYAP1	8.37003e-06	0.175539	0.881	0.787	0.151548	U
RAB11A	9.23463e-06	0.184905	0.919	0.868	0.167202	U
RPL29	9.43504e-06	0.121101	1	1	0.170831	U
SPTY2D1	9.8674e-06	0.20712	0.424	0.303	0.178659	U
RPS4X	1.0462e-05	0.133273	1	1	0.189426	U
NMRK2	1.15381e-05	0.224296	0.329	0.207	0.208909	U
CAP1	1.60711e-05	0.183024	0.833	0.761	0.290982	U
SEC31A	1.7118e-05	0.231832	0.614	0.549	0.309938	U
TMED2	1.75661e-05	0.175617	0.976	0.948	0.318052	U
AURKAIP1	1.85274e-05	0.148972	0.981	0.939	0.335457	U
POMP	1.97102e-05	0.175739	0.976	0.982	0.356872	U
COX17	2.03126e-05	0.222389	0.843	0.756	0.36778	U
NPM1	2.06485e-05	0.176053	1	1	0.373861	U
CNN1	2.09889e-05	0.169646	0.157	0.075	0.380025	U
RAB6A	2.17801e-05	0.185855	0.752	0.679	0.39435	U
DNAJC3	2.36219e-05	0.21852	0.495	0.384	0.427698	U
SUB1	2.46262e-05	0.136101	0.986	0.99	0.445881	U
NAMPT	2.55919e-05	0.220098	0.519	0.411	0.463367	U
PFDN5	2.73913e-05	0.130832	1	0.999	0.495947	U
SQSTM1	3.38049e-05	0.221078	0.705	0.659	0.612072	U
CCNG1	3.83059e-05	0.157175	0.976	0.928	0.693567	U
SUCO	3.92997e-05	0.196392	0.471	0.363	0.71156	U
ICAM1	4.41444e-05	0.102941	0.21	0.112	0.799279	U
RPL4	4.57948e-05	0.110328	1	1	0.82916	U
EIF5B	4.61535e-05	0.218784	0.781	0.733	0.835656	U
M6PR	4.95535e-05	0.263332	0.595	0.556	0.897215	U
TBC1D15	4.98529e-05	0.180904	0.41	0.297	0.902637	U
ATP6V1E1	5.28765e-05	0.252438	0.595	0.57	0.957381	U
KDELR1	5.36484e-05	0.154533	0.986	0.97	0.971359	U
C14orf166	5.36948e-05	0.139767	0.976	0.963	0.972197	U
UPP1	5.70793e-05	0.279149	0.295	0.195	1	U
MAP2K1	5.85425e-05	0.170371	0.567	0.467	1	U
TMBIM6	5.93052e-05	0.189325	1	0.991	1	U
COG3	6.11274e-05	0.210253	0.276	0.181	1	U
GADD45B	6.50258e-05	0.173479	0.481	0.36	1	U
MDH1	6.91588e-05	0.252387	0.952	0.919	1	U
BCAS2	7.55069e-05	0.197579	0.6	0.559	1	U
SKP1	7.66797e-05	0.123689	1	1	1	U
PSMA3	8.19039e-05	0.172615	0.929	0.86	1	U
TCEB1	8.49754e-05	0.185673	0.905	0.855	1	U
HIST3H2A	8.58667e-05	0.252481	0.51	0.412	1	U
PPP1CB	9.55948e-05	0.201745	0.795	0.725	1	U
EIF2S3	9.80169e-05	0.174073	0.838	0.794	1	U
CLK3	0.000102588	0.18419	0.49	0.385	1	U
NUDT21	0.00010377	0.200683	0.567	0.498	1	U
MFSD2A	0.000105283	0.136211	0.362	0.243	1	U
ARF1	0.000109853	0.131947	0.99	0.985	1	U
RHEB	0.000115652	0.133063	0.976	0.934	1	U
UHMK1	0.000117436	0.232494	0.343	0.258	1	U
RP11-372K14.2	0.000149178	0.115049	0.162	0.086	1	U
STARD3NL	0.000158027	0.201149	0.824	0.733	1	U
NSA2	0.000162365	0.190096	0.624	0.597	1	U
BUD31	0.000181561	0.192355	0.929	0.884	1	U
ERO1A	0.000203254	0.201958	0.381	0.278	1	U
RPS19BP1	0.00020971	0.151845	0.829	0.745	1	U
AZIN1	0.000223824	0.162995	0.595	0.535	1	U
PAPOLA	0.000229641	0.142602	0.933	0.844	1	U
CHPF	0.000290411	0.140397	0.614	0.516	1	U
PGM3	0.000291033	0.195053	0.448	0.366	1	U
PSMD13	0.00031539	0.173656	0.867	0.791	1	U
EIF3I	0.000322291	0.139811	0.981	0.967	1	U
RECQL	0.000323353	0.292621	0.324	0.231	1	U
WFDC2	0.000351886	0.242448	0.414	0.332	1	U
ICAM5	0.000365443	0.15757	0.267	0.172	1	U
LGALS1	0.000376737	0.213453	0.324	0.227	1	U
SCML1	0.00037832	0.193703	0.41	0.319	1	U
TIMM17A	0.00038305	0.18075	0.633	0.597	1	U
SPTSSA	0.00041183	0.184445	0.729	0.704	1	U
CHCHD2	0.000429363	0.157051	1	0.997	1	U
SCAMP3	0.000501884	0.164806	0.562	0.479	1	U
CMPK1	0.000524553	0.148231	0.762	0.716	1	U
SRRM1	0.000561041	0.18073	0.833	0.753	1	U
TMEM208	0.000580314	0.145798	0.776	0.687	1	U
GID8	0.000599635	0.176763	0.548	0.492	1	U
SCNM1	0.000612688	0.167805	0.514	0.436	1	U
ATP6AP2	0.000614899	0.133049	0.886	0.826	1	U
NXT1	0.000621097	0.156887	0.562	0.491	1	U
ATP6V1F	0.000647894	0.146108	0.986	0.973	1	U
OAT	0.000715954	0.190415	0.543	0.487	1	U
MORF4L1	0.000720238	0.110903	1	1	1	U
HIST2H2BE	0.000749724	0.221651	0.552	0.469	1	U
PRDX6	0.000759006	0.157159	1	0.977	1	U
UFM1	0.000765441	0.185378	0.629	0.62	1	U
VAT1	0.000767436	0.213473	0.543	0.498	1	U
RINT1	0.000785262	0.135596	0.305	0.216	1	U
METTL12	0.000866464	0.473803	0.224	0.151	1	U
ICAM3	0.000939644	0.123044	0.238	0.152	1	U
ARRDC3	0.000941399	0.22371	0.576	0.522	1	U
NUP58	0.00101685	0.17389	0.414	0.331	1	U
NDFIP2	0.00105316	0.153142	0.338	0.252	1	U
TIPRL	0.00111189	0.212003	0.605	0.587	1	U
RIOK3	0.00111552	0.191509	0.448	0.366	1	U
NDRG1	0.00111871	0.109213	0.19	0.117	1	U
TMED7	0.00117258	0.170276	0.567	0.518	1	U
PRSS8	0.00131439	0.112709	0.119	0.063	1	U
KLHL24	0.00131732	0.144495	0.405	0.313	1	U
LCMT1	0.00135178	0.19346	0.657	0.655	1	U
PSMD8	0.00140519	0.128467	0.976	0.975	1	U
ZCCHC7	0.0015499	0.199734	0.448	0.395	1	U
BTG3	0.00157778	0.122975	0.852	0.77	1	U
SLC17A5	0.00159303	0.134065	0.295	0.212	1	U
EIF2A	0.00159344	0.205889	0.548	0.508	1	U
PCBP2	0.00160617	0.121803	1	0.981	1	U
HSP90AA1	0.00175265	0.125511	1	1	1	U
PPP1R15A	0.0018141	0.109695	0.71	0.643	1	U
RWDD1	0.00181495	0.149157	0.876	0.831	1	U
C19orf53	0.00208442	0.135505	0.981	0.978	1	U
ZNF330	0.00213687	0.192383	0.49	0.44	1	U
OSER1	0.00233952	0.188001	0.462	0.408	1	U
SNRPA1	0.00235219	0.16678	0.743	0.688	1	U
GPI	0.00246986	0.200794	0.633	0.607	1	U
NARS	0.00259314	0.149036	0.829	0.766	1	U
PSMA5	0.00265674	0.133159	0.824	0.778	1	U
ASNS	0.00278778	0.134772	0.433	0.348	1	U
HMGCS1	0.00299342	0.207603	0.914	0.82	1	U
MRPL51	0.0030848	0.100079	0.952	0.894	1	U
ZNF622	0.00317406	0.209037	0.49	0.449	1	U
DNAJB2	0.00323726	0.14168	0.624	0.571	1	U
RHOC	0.00355156	0.108796	0.795	0.701	1	U
PPIG	0.00367148	0.115164	0.871	0.807	1	U
DDX18	0.00371814	0.166797	0.614	0.578	1	U
TMEM50B	0.00376526	0.154608	0.586	0.53	1	U
HIST1H2BD	0.00376673	0.176462	0.248	0.176	1	U
EIF4B	0.00384588	0.125069	0.881	0.807	1	U
SPSB3	0.00394885	0.178925	0.538	0.508	1	U
RAB1A	0.00399073	0.144143	0.952	0.907	1	U
KIF1A	0.00417244	0.21217	0.548	0.546	1	U
CMC2	0.00435437	0.141575	0.5	0.448	1	U
RRM2B	0.00438002	0.120394	0.276	0.2	1	U
POLR2K	0.00457171	0.151436	0.881	0.869	1	U
NRBP1	0.00465187	0.180305	0.595	0.6	1	U
USP36	0.00478116	0.10844	0.233	0.165	1	U
STARD4	0.00480452	0.145075	0.433	0.368	1	U
UQCRB	0.00494067	0.125859	0.767	0.716	1	U
CD164	0.00528514	0.18441	0.562	0.526	1	U
NDUFA1	0.00529648	0.12518	0.962	0.924	1	U
NOLC1	0.00537464	0.18022	0.467	0.409	1	U
YKT6	0.0054199	0.160045	0.419	0.351	1	U
TOPBP1	0.00542423	0.118436	0.257	0.187	1	U
ISCU	0.00550672	0.111299	0.857	0.771	1	U
ANXA5	0.00553935	0.153096	0.657	0.646	1	U
SSSCA1	0.00556986	0.124911	0.538	0.47	1	U
MRPL55	0.00571506	0.123994	0.89	0.821	1	U
PHF1	0.00572098	0.125319	0.429	0.347	1	U
RRAGD	0.00586531	0.151107	0.333	0.267	1	U
MSMO1	0.00609374	0.138068	0.895	0.855	1	U
G3BP2	0.00619339	0.163253	0.505	0.477	1	U
ARHGDIA	0.00631357	0.176421	0.619	0.619	1	U
ZNF598	0.00631989	0.116884	0.3	0.229	1	U
TMEM183A	0.00644137	0.181641	0.552	0.549	1	U
SLC16A3	0.0066753	0.119321	0.467	0.394	1	U
C12orf57	0.00668047	0.12189	0.995	0.974	1	U
ATP6V1C1	0.00694451	0.126748	0.343	0.279	1	U
DPM1	0.00717642	0.172481	0.586	0.565	1	U
MTHFD2	0.00718458	0.138365	0.433	0.355	1	U
PPIH	0.00728291	0.131099	0.495	0.44	1	U
HIST1H1C	0.0075055	0.208023	0.438	0.386	1	U
ALDOC	0.00760347	0.202324	0.471	0.415	1	U
SAP18	0.00768346	0.112516	0.981	0.982	1	U
USE1	0.00773258	0.156822	0.486	0.432	1	U
SRPRA	0.00805926	0.14864	0.505	0.435	1	U
EPRS	0.0083255	0.132391	0.533	0.496	1	U
THOC3	0.0086477	0.131174	0.624	0.591	1	U
UQCRQ	0.00866645	0.108852	0.99	0.998	1	U
TNFRSF12A	0.00873665	0.123339	0.257	0.192	1	U
LRRC59	0.00884463	0.15559	0.605	0.577	1	U
SCGB1B2P	0.00898527	0.110417	0.114	0.068	1	U
NDUFA2	0.00949758	0.142494	0.938	0.938	1	U
P4HB	8.45191e-166	1.73427	1	0.946	1.5303e-161	INF
ARF4	3.69648e-150	1.34053	1	0.953	6.69284e-146	INF
ICAM5	2.36801e-145	0.684604	0.648	0.095	4.28752e-141	INF
MPC1	3.62095e-141	1.14262	0.989	0.714	6.55609e-137	INF
SERP1	5.60082e-135	0.918691	0.992	0.917	1.01408e-130	INF
SRP54	2.66126e-130	1.01704	0.964	0.605	4.81848e-126	INF
FTL	7.01459e-130	1.05739	1	1	1.27006e-125	INF
YIPF2	4.67714e-128	0.907004	0.942	0.431	8.46843e-124	INF
CALU	1.09631e-126	0.842228	0.994	0.88	1.98498e-122	INF
KDELR2	1.27602e-122	0.861359	0.994	0.912	2.31036e-118	INF
NPRL2	9.76756e-122	0.863648	0.878	0.344	1.76851e-117	INF
MFSD2A	1.01757e-109	0.652658	0.693	0.173	1.84241e-105	INF
ARF1	1.91212e-109	0.6318	1	0.983	3.46208e-105	INF
ALKBH5	1.16444e-107	0.998251	0.939	0.652	2.10833e-103	INF
MAP1LC3B	5.67554e-103	0.918136	0.981	0.859	1.02761e-98	INF
TRMT112	6.68418e-103	0.61572	1	0.991	1.21024e-98	INF
LAPTM4A	1.09723e-102	0.711154	1	0.94	1.98665e-98	INF
HSPA9	1.42298e-102	0.872158	0.986	0.824	2.57645e-98	INF
AIF1	1.16453e-101	0.85459	0.645	0.164	2.1085e-97	INF
DCAF13	6.02781e-101	0.805619	0.958	0.59	1.0914e-96	INF
CIB1	6.37188e-101	0.729184	0.981	0.741	1.15369e-96	INF
ARL1	2.03619e-100	0.741629	0.947	0.586	3.68672e-96	INF
RCN1	3.27123e-97	0.642763	1	0.944	5.92289e-93	INF
CD63	4.59681e-96	0.581413	0.997	0.997	8.32299e-92	INF
GFPT1	5.11509e-96	0.705054	0.842	0.358	9.26139e-92	INF
FAU	3.33683e-95	0.42743	1	1	6.04167e-91	INF
SEC13	1.98933e-94	0.71321	0.964	0.717	3.60188e-90	INF
ALDOA	2.65122e-94	0.728403	1	0.998	4.80029e-90	INF
TCP1	5.03555e-94	0.733582	0.986	0.851	9.11736e-90	INF
C11orf24	6.15227e-93	0.573568	0.715	0.219	1.11393e-88	INF
AURKAIP1	1.80351e-92	0.636015	0.992	0.933	3.26544e-88	INF
SRPRA	1.83786e-92	0.655734	0.853	0.366	3.32763e-88	INF
MED10	2.63973e-91	0.704003	0.958	0.668	4.7795e-87	INF
LAMTOR5	3.56073e-91	0.612111	0.989	0.976	6.44707e-87	INF
DAD1	5.76163e-91	0.597831	0.997	0.973	1.0432e-86	INF
JMJD6	1.06234e-90	0.677384	0.745	0.26	1.92346e-86	INF
GOLT1B	1.95536e-90	0.695082	0.881	0.419	3.54038e-86	INF
SND1	1.96352e-90	0.700888	0.931	0.57	3.55516e-86	INF
SEC61G	4.1501e-90	0.569753	1	0.997	7.51417e-86	INF
CREB3	6.68027e-88	0.667578	0.903	0.492	1.20953e-83	INF
CYCS	1.0769e-87	0.686559	0.994	0.96	1.94983e-83	INF
DNAJB2	2.18931e-87	0.727316	0.9	0.517	3.96396e-83	INF
PHLDA2	4.49982e-87	0.558796	0.46	0.077	8.14737e-83	INF
TM9SF2	1.60119e-86	0.713178	0.917	0.581	2.89912e-82	INF
ICAM1	1.28586e-85	0.457238	0.427	0.065	2.32819e-81	INF
MAGEH1	1.45919e-85	0.725771	0.978	0.745	2.64202e-81	INF
HERPUD1	4.50979e-85	0.89104	0.983	0.801	8.16542e-81	INF
CHPF	1.27795e-84	0.677082	0.884	0.459	2.31385e-80	INF
PSMD8	1.8734e-83	0.552783	1	0.97	3.39198e-79	INF
TRIB3	5.48466e-83	0.825557	0.607	0.171	9.93052e-79	INF
SNU13	1.23171e-81	0.539535	0.997	0.98	2.23013e-77	INF
ATP5B	1.29103e-81	0.459199	1	0.999	2.33753e-77	INF
DDIT4	3.02644e-81	0.861806	0.986	0.809	5.47967e-77	INF
FAM177A1	3.44284e-80	0.675095	0.931	0.622	6.23361e-76	INF
EIF1	3.46214e-80	0.480023	1	1	6.26854e-76	INF
NPW	1.95095e-79	0.77897	0.518	0.124	3.53239e-75	INF
PLPP5	2.00149e-79	0.647549	0.753	0.326	3.62389e-75	INF
RPL18	1.22164e-78	0.420075	1	1	2.21189e-74	INF
SSR4	2.92024e-78	0.514408	0.994	0.976	5.28738e-74	INF
CYP27B1	5.55363e-78	0.285759	0.283	0.023	1.00554e-73	INF
SLC31A1	5.85987e-78	0.599305	0.748	0.305	1.06099e-73	INF
HLA-B	8.3958e-78	0.64519	0.751	0.295	1.52014e-73	INF
SYAP1	3.38691e-77	0.644391	0.958	0.766	6.13235e-73	INF
SLC30A5	7.5478e-77	0.573598	0.778	0.324	1.36661e-72	INF
DDIT3	9.40092e-76	0.880653	0.953	0.67	1.70213e-71	INF
SERPINH1	1.29157e-75	0.817948	0.956	0.705	2.33851e-71	INF
DNTTIP1	1.13705e-74	0.616352	0.875	0.53	2.05875e-70	INF
EPRS	1.95716e-74	0.629395	0.859	0.433	3.54363e-70	INF
POLR2C	2.41703e-74	0.635131	0.928	0.712	4.37627e-70	INF
EAF2	9.81691e-74	0.368257	0.446	0.088	1.77745e-69	INF
RER1	1.07382e-73	0.642225	0.911	0.607	1.94425e-69	INF
SRPRB	1.78258e-73	0.550053	0.834	0.41	3.22754e-69	INF
TPT1	2.2308e-73	0.556359	1	1	4.03908e-69	INF
HSPA5	8.6756e-73	0.986908	0.997	0.94	1.5708e-68	INF
NEU1	1.81334e-72	0.744193	0.906	0.576	3.28324e-68	INF
THOC3	2.17098e-72	0.596257	0.886	0.541	3.93077e-68	INF
GPX4	3.11194e-72	0.389932	1	0.999	5.63448e-68	INF
TIMP1	5.04657e-72	0.783283	0.925	0.717	9.13731e-68	INF
DEDD2	1.3179e-71	0.607661	0.776	0.347	2.38619e-67	INF
MDH1	1.48216e-71	0.648982	0.986	0.91	2.68361e-67	INF
RPS5	2.19407e-71	0.401259	1	1	3.97259e-67	INF
RPS16	2.35117e-71	0.390249	1	1	4.25703e-67	INF
SEC61A1	2.73172e-71	0.572091	0.878	0.484	4.94606e-67	INF
ICAM3	1.22498e-70	0.464098	0.465	0.104	2.21795e-66	INF
GUK1	2.90136e-70	0.486383	1	0.981	5.25319e-66	INF
TMBIM6	4.72625e-70	0.47658	1	0.99	8.55734e-66	INF
MORF4L2	4.97101e-70	0.444064	1	0.999	9.00052e-66	INF
RALA	5.79066e-70	0.765723	0.848	0.516	1.04846e-65	INF
SYT13	6.14312e-70	0.389696	0.457	0.098	1.11227e-65	INF
IMPDH2	1.65459e-69	0.601522	0.983	0.893	2.99579e-65	INF
ZNF598	5.22109e-69	0.471552	0.576	0.173	9.4533e-65	INF
TXNL4B	2.80144e-68	0.472278	0.535	0.148	5.0723e-64	INF
VIMP	6.30127e-68	0.570247	0.947	0.716	1.14091e-63	INF
PSMC4	7.25823e-68	0.61135	0.917	0.678	1.31418e-63	INF
PDXDC1	8.39119e-68	0.548282	0.756	0.337	1.51931e-63	INF
MLF2	4.10518e-67	0.512497	0.997	0.957	7.43284e-63	INF
MRPL3	4.49453e-67	0.564108	0.934	0.67	8.13779e-63	INF
PUSL1	4.9578e-67	0.519365	0.679	0.264	8.97658e-63	INF
PIM3	1.32712e-66	0.660958	0.77	0.364	2.40289e-62	INF
RNH1	3.40428e-66	0.533767	0.967	0.746	6.1638e-62	INF
NAPA	7.94695e-66	0.597642	0.884	0.593	1.43887e-61	INF
YIPF5	3.88501e-65	0.562462	0.886	0.539	7.03419e-61	INF
GADD45B	7.38755e-65	0.729651	0.729	0.306	1.33759e-60	INF
NARS	1.02679e-64	0.537172	0.95	0.739	1.85911e-60	INF
SSSCA1	1.03125e-64	0.613832	0.801	0.417	1.86717e-60	INF
CDKN1A	2.70165e-64	0.853048	0.806	0.395	4.89161e-60	INF
STX4	3.97752e-64	0.524488	0.67	0.259	7.20169e-60	INF
RPL27A	3.98011e-64	0.319088	1	1	7.20639e-60	INF
PSMD13	7.99865e-64	0.559327	0.939	0.772	1.44824e-59	INF
SCD	3.74901e-63	1.12406	0.906	0.692	6.78795e-59	INF
VDAC2	4.58379e-63	0.425228	1	0.99	8.2994e-59	INF
OCIAD1	7.4999e-63	0.585628	0.975	0.848	1.35793e-58	INF
MYDGF	1.27928e-62	0.519159	0.967	0.788	2.31627e-58	INF
SURF4	1.64437e-62	0.571252	0.861	0.523	2.97729e-58	INF
GORASP2	2.19962e-62	0.568429	0.898	0.601	3.98264e-58	INF
KRT10	2.64777e-62	0.542911	0.981	0.939	4.79406e-58	INF
FABP3	3.4309e-62	0.422346	0.404	0.083	6.21198e-58	INF
PGK1	3.57529e-62	0.499633	1	0.971	6.47341e-58	INF
COPB2	6.80951e-62	0.591025	0.867	0.525	1.23293e-57	INF
CAMLG	7.55515e-61	0.507114	0.983	0.883	1.36794e-56	INF
SLC1A5	1.23735e-60	0.511616	0.668	0.261	2.24035e-56	INF
PGM3	1.70526e-60	0.455107	0.726	0.309	3.08755e-56	INF
FAM96B	2.29448e-60	0.477312	0.986	0.924	4.15438e-56	INF
SCAMP3	3.78482e-60	0.554828	0.792	0.431	6.85279e-56	INF
MZT1	3.802e-60	0.530178	0.914	0.566	6.8839e-56	INF
ECE2	4.40985e-60	0.380747	0.507	0.14	7.98448e-56	INF
BNIP3	4.68649e-60	0.612702	0.989	0.866	8.48537e-56	INF
SPSB3	5.11995e-60	0.521221	0.831	0.452	9.27018e-56	INF
LGALS3	7.32662e-60	0.532316	0.443	0.108	1.32656e-55	INF
ARPC3	1.27013e-59	0.461833	0.986	0.949	2.2997e-55	INF
TMEM208	1.98546e-59	0.532537	0.917	0.654	3.59487e-55	INF
TUBA4A	3.42664e-59	0.385469	0.388	0.079	6.20428e-55	INF
TIPRL	3.44091e-59	0.517171	0.873	0.537	6.23011e-55	INF
DDX18	1.04836e-58	0.572185	0.856	0.532	1.89815e-54	INF
HSPA1B	1.26593e-58	0.627898	0.784	0.358	2.2921e-54	INF
SELK	1.69088e-58	0.542087	0.972	0.935	3.0615e-54	INF
SELM	1.79314e-58	0.568488	0.922	0.648	3.24666e-54	INF
INSIG2	4.47217e-58	0.610439	0.803	0.443	8.09732e-54	INF
SPTY2D1	5.21773e-58	0.459559	0.654	0.252	9.44722e-54	INF
YKT6	5.45735e-58	0.46623	0.701	0.294	9.88107e-54	INF
HSPA13	5.68672e-58	0.499909	0.745	0.356	1.02964e-53	INF
NANS	9.64105e-58	0.521651	0.77	0.395	1.74561e-53	INF
EIF5A	1.11482e-57	0.461843	0.994	0.974	2.0185e-53	INF
NEAT1	1.44206e-57	0.783568	0.997	0.964	2.61099e-53	INF
COQ10B	3.18861e-57	0.553148	0.737	0.373	5.77329e-53	INF
SIKE1	7.51907e-57	0.469829	0.784	0.386	1.3614e-52	INF
CUTA	1.23335e-56	0.455633	1	0.995	2.23309e-52	INF
POLR3D	1.63678e-56	0.482686	0.704	0.308	2.96355e-52	INF
MGST3	2.40512e-56	0.452917	0.994	0.957	4.3547e-52	INF
YIF1B	4.08521e-56	0.515973	0.831	0.522	7.39667e-52	INF
FKBP10	4.09425e-56	0.559074	0.903	0.639	7.41305e-52	INF
IFRD1	7.58456e-56	0.544711	0.875	0.554	1.37326e-51	INF
SCFD2	8.09692e-56	0.328489	0.41	0.096	1.46603e-51	INF
RRBP1	8.9598e-56	0.439099	0.706	0.303	1.62226e-51	INF
HM13	1.13746e-55	0.578345	0.873	0.571	2.05949e-51	INF
MRPL55	1.17889e-55	0.523167	0.939	0.807	2.1345e-51	INF
MFAP4	2.18008e-55	0.353673	0.371	0.079	3.94725e-51	INF
TMED2	6.40352e-55	0.429043	0.994	0.942	1.15942e-50	INF
PSMA5	9.06943e-55	0.527916	0.953	0.752	1.64211e-50	INF
POLE3	9.47464e-55	0.541035	0.856	0.541	1.71548e-50	INF
PRELID1	1.08567e-54	0.480395	0.981	0.934	1.96571e-50	INF
LRRC59	1.23462e-54	0.518559	0.859	0.529	2.23541e-50	INF
TMEM205	2.38384e-54	0.546283	0.861	0.589	4.31619e-50	INF
PDHX	3.75615e-54	0.433217	0.762	0.373	6.80089e-50	INF
EHD4	4.16026e-54	0.375283	0.493	0.149	7.53257e-50	INF
YIF1A	4.86305e-54	0.645931	0.903	0.706	8.80504e-50	INF
GNL2	5.76724e-54	0.500667	0.751	0.39	1.04422e-49	INF
COPE	7.89731e-54	0.402147	0.997	0.982	1.42989e-49	INF
PNPLA8	2.05948e-53	0.468018	0.765	0.375	3.7289e-49	INF
ATP6V0B	2.17172e-53	0.432481	0.989	0.939	3.93212e-49	INF
PTGDS	2.23227e-53	1.0209	0.562	0.207	4.04176e-49	INF
EBNA1BP2	3.25572e-53	0.583916	0.809	0.495	5.89481e-49	INF
COG6	4.39359e-53	0.36723	0.593	0.216	7.95503e-49	INF
DNAJC3	4.50153e-53	0.460198	0.729	0.333	8.15048e-49	INF
GOLGA2	6.11742e-53	0.45173	0.731	0.342	1.10762e-48	INF
NXT1	6.27223e-53	0.558061	0.784	0.445	1.13565e-48	INF
UTP6	8.21081e-53	0.427543	0.648	0.271	1.48665e-48	INF
SLC39A7	8.40217e-53	0.502148	0.884	0.561	1.5213e-48	INF
SEC24D	9.61479e-53	0.395007	0.551	0.19	1.74085e-48	INF
TMCO1	1.33151e-52	0.499849	0.964	0.822	2.41083e-48	INF
LAGE3	1.43455e-52	0.570033	0.934	0.686	2.5974e-48	INF
CHMP2B	2.03548e-52	0.509907	0.834	0.508	3.68543e-48	INF
MALAT1	3.36296e-52	0.430808	1	1	6.08897e-48	INF
SEC61B	4.11052e-52	0.38084	0.997	0.987	7.44251e-48	INF
TMED3	4.22552e-52	0.502637	0.914	0.648	7.65073e-48	INF
DERL1	4.23743e-52	0.494785	0.798	0.454	7.6723e-48	INF
CEBPB	1.1622e-51	0.448678	0.543	0.19	2.10427e-47	INF
GTF2F1	1.9488e-51	0.467955	0.85	0.51	3.52849e-47	INF
TRAP1	2.0165e-51	0.51841	0.895	0.623	3.65107e-47	INF
SLC35E1	2.13913e-51	0.412314	0.56	0.207	3.87311e-47	INF
RHCE	2.29712e-51	0.245471	0.321	0.061	4.15917e-47	INF
TGDS	5.05096e-51	0.380908	0.623	0.24	9.14526e-47	INF
ATP6V1D	6.07364e-51	0.522757	0.914	0.703	1.09969e-46	INF
SEC31A	7.13647e-51	0.466596	0.842	0.503	1.29213e-46	INF
STC2	9.14332e-51	0.503514	0.535	0.186	1.65549e-46	INF
EIF3M	2.32029e-50	0.444252	0.978	0.908	4.20112e-46	INF
TMEM55B	2.93577e-50	0.520409	0.751	0.397	5.3155e-46	INF
NABP2	1.41355e-49	0.448548	0.853	0.532	2.55937e-45	INF
DNAJB1	1.57333e-49	0.764025	0.867	0.598	2.84868e-45	INF
TMEM263	2.03368e-49	0.444672	0.773	0.418	3.68218e-45	INF
GNL3	2.30316e-49	0.50716	0.787	0.452	4.1701e-45	INF
BIRC7	3.23198e-49	0.24518	0.199	0.02	5.85182e-45	INF
ERLEC1	5.18278e-49	0.479351	0.859	0.536	9.38394e-45	INF
C12orf57	9.75753e-49	0.45908	0.989	0.974	1.7667e-44	INF
TMEM151A	9.94374e-49	0.238949	0.241	0.034	1.80041e-44	INF
MED8	1.20637e-48	0.467988	0.731	0.392	2.18425e-44	INF
TMEM14C	1.75322e-48	0.460092	0.975	0.916	3.17437e-44	INF
SLC16A3	2.39068e-48	0.508806	0.717	0.343	4.32857e-44	INF
SUCO	2.67133e-48	0.414914	0.687	0.315	4.83671e-44	INF
MAP2K1	2.7838e-48	0.463621	0.773	0.422	5.04036e-44	INF
GDF15	3.06574e-48	0.973915	0.485	0.162	5.55083e-44	INF
CCT6A	5.43407e-48	0.426254	0.978	0.873	9.83893e-44	INF
ACBD3	6.7188e-48	0.46565	0.729	0.378	1.21651e-43	INF
STRAP	8.80504e-48	0.376757	1	0.968	1.59424e-43	INF
HSPA6	9.54164e-48	1.22067	0.551	0.223	1.72761e-43	INF
TBC1D10A	1.19357e-47	0.328738	0.474	0.15	2.16108e-43	INF
UAP1	1.56828e-47	0.462385	0.695	0.342	2.83954e-43	INF
BLVRB	1.7709e-47	0.477538	0.906	0.683	3.20639e-43	INF
SAR1A	6.56774e-47	0.480673	0.837	0.544	1.18915e-42	INF
WHAMM	2.85951e-46	0.400285	0.579	0.234	5.17743e-42	INF
SAR1B	1.06843e-45	0.45312	0.784	0.452	1.93451e-41	INF
RAB18	1.46655e-45	0.45034	0.914	0.72	2.65534e-41	INF
ATF3	1.85324e-45	0.696317	0.704	0.363	3.35547e-41	INF
COX7A2L	2.92444e-45	0.354123	1	0.995	5.29499e-41	INF
IMP4	4.09579e-45	0.425051	0.773	0.438	7.41584e-41	INF
EBLN3	4.58632e-45	0.440885	0.742	0.387	8.304e-41	INF
VMP1	6.2583e-45	0.40157	0.834	0.49	1.13313e-40	INF
SEC23A	7.54389e-45	0.429963	0.859	0.542	1.3659e-40	INF
P3H4	7.83439e-45	0.475566	0.825	0.495	1.41849e-40	INF
LCMT1	9.48265e-45	0.477324	0.859	0.618	1.71693e-40	INF
RPL27	9.55993e-45	0.300939	1	1	1.73092e-40	INF
ADK	2.47908e-44	0.415423	0.695	0.348	4.48862e-40	INF
LAMTOR3	2.56473e-44	0.438962	0.842	0.536	4.64369e-40	INF
PLA2G16	2.6956e-44	0.489563	0.784	0.453	4.88065e-40	INF
ZCCHC7	2.95109e-44	0.419697	0.709	0.343	5.34325e-40	INF
DNAJC10	3.48354e-44	0.459152	0.706	0.371	6.30729e-40	INF
UBE2B	4.3186e-44	0.470596	0.875	0.639	7.81926e-40	INF
RPS21	4.93454e-44	0.349171	1	0.998	8.93448e-40	INF
PHKG2	4.96583e-44	0.388615	0.632	0.283	8.99113e-40	INF
PMM1	5.32969e-44	0.438842	0.734	0.398	9.64993e-40	INF
HSPB1	5.75333e-44	0.563861	1	0.962	1.0417e-39	INF
RPS13	1.65837e-43	0.28295	1	1	3.00264e-39	INF
ATP5G1	2.15617e-43	0.459905	0.97	0.881	3.90396e-39	INF
KDELR3	2.4831e-43	0.366431	0.524	0.195	4.4959e-39	INF
C1orf43	2.98539e-43	0.395523	0.972	0.881	5.40534e-39	INF
ZNF622	3.0972e-43	0.453099	0.729	0.403	5.60779e-39	INF
NOL7	3.47057e-43	0.40505	0.925	0.729	6.28382e-39	INF
PLP2	3.95451e-43	0.380669	0.548	0.222	7.16003e-39	INF
KISS1R	5.52269e-43	0.259655	0.294	0.062	9.99938e-39	INF
SEC23IP	7.0823e-43	0.412132	0.668	0.332	1.28232e-38	INF
CMPK1	7.80764e-43	0.435761	0.9	0.688	1.41365e-38	INF
UFM1	9.75789e-43	0.452995	0.878	0.574	1.76676e-38	INF
AKR1A1	1.34256e-42	0.429021	0.945	0.768	2.43084e-38	INF
USMG5	1.35449e-42	0.393633	0.961	0.87	2.45245e-38	INF
BLZF1	1.66311e-42	0.298584	0.449	0.145	3.01122e-38	INF
ERCC5	2.19373e-42	0.268363	0.366	0.098	3.97197e-38	INF
MON2	2.85236e-42	0.327799	0.465	0.158	5.16449e-38	INF
MLEC	3.57988e-42	0.470913	0.859	0.593	6.48172e-38	INF
TXNIP	4.32558e-42	0.6687	0.765	0.456	7.83189e-38	INF
UBC	5.14319e-42	0.415097	1	0.997	9.31227e-38	INF
ENO3	6.07373e-42	0.495279	0.67	0.342	1.09971e-37	INF
RPS11	7.61513e-42	0.291756	1	1	1.3788e-37	INF
ANKHD1	1.08581e-41	0.353783	0.557	0.227	1.96598e-37	INF
FADS2	1.29028e-41	0.534338	0.781	0.484	2.33618e-37	INF
TMX2	1.58038e-41	0.444464	0.77	0.467	2.86143e-37	INF
SAFB2	2.24966e-41	0.464273	0.706	0.398	4.07324e-37	INF
RABAC1	2.61121e-41	0.380282	0.989	0.964	4.72785e-37	INF
SEC24A	2.75263e-41	0.331966	0.463	0.162	4.98391e-37	INF
DNAJB9	2.77732e-41	0.527689	0.886	0.662	5.02861e-37	INF
BAG3	3.25492e-41	0.712925	0.601	0.282	5.89335e-37	INF
COX14	3.49013e-41	0.434823	0.87	0.605	6.31923e-37	INF
RPLP2	7.60777e-41	0.266805	1	1	1.37746e-36	INF
FAM162A	8.34034e-41	0.475137	0.947	0.757	1.5101e-36	INF
NUBP2	8.61144e-41	0.439783	0.82	0.559	1.55919e-36	INF
ADM	8.82461e-41	0.424636	0.424	0.133	1.59778e-36	INF
GAR1	1.28658e-40	0.402293	0.668	0.342	2.32947e-36	INF
ST13	2.46472e-40	0.352425	0.994	0.974	4.46263e-36	INF
ODF2	2.87795e-40	0.361501	0.712	0.361	5.21082e-36	INF
ATG101	2.90533e-40	0.44666	0.753	0.465	5.26039e-36	INF
SWI5	3.26404e-40	0.409628	0.784	0.474	5.90986e-36	INF
RAB1A	7.1761e-40	0.370267	0.981	0.898	1.29931e-35	INF
MICA	8.93362e-40	0.362378	0.587	0.264	1.61752e-35	INF
TMF1	1.10368e-39	0.379428	0.701	0.365	1.99832e-35	INF
DHDDS	1.14528e-39	0.341015	0.524	0.214	2.07364e-35	INF
WIPI1	1.16074e-39	0.354011	0.579	0.246	2.10164e-35	INF
CDC37	1.23227e-39	0.420405	0.909	0.761	2.23115e-35	INF
TMED9	1.32556e-39	0.345613	0.994	0.929	2.40005e-35	INF
BRF2	1.49254e-39	0.370081	0.626	0.304	2.70239e-35	INF
COPB1	1.52267e-39	0.440761	0.77	0.475	2.75694e-35	INF
ATP6AP2	2.2432e-39	0.399434	0.961	0.808	4.06154e-35	INF
TMEM41B	3.02949e-39	0.463086	0.717	0.399	5.48519e-35	INF
SERF2	3.26752e-39	0.332401	1	1	5.91618e-35	INF
CRYAB	3.87217e-39	0.918988	0.571	0.269	7.01095e-35	INF
CRIPT	3.94437e-39	0.408773	0.742	0.444	7.14168e-35	INF
RAB6A	4.12834e-39	0.411864	0.889	0.649	7.47478e-35	INF
OSTM1	4.28223e-39	0.33982	0.629	0.285	7.75341e-35	INF
ALG3	5.94218e-39	0.408683	0.72	0.399	1.07589e-34	INF
DIS3	6.56274e-39	0.371765	0.643	0.309	1.18825e-34	INF
TOMM40	1.01706e-38	0.449112	0.889	0.686	1.84149e-34	INF
SLC35A2	1.29219e-38	0.397642	0.706	0.399	2.33965e-34	INF
SQSTM1	1.32544e-38	0.544499	0.85	0.629	2.39983e-34	INF
COPA	1.44039e-38	0.400345	0.74	0.411	2.60797e-34	INF
HSP90AB1	1.45103e-38	0.285052	1	1	2.62724e-34	INF
ZNF331	1.61439e-38	0.406889	0.476	0.184	2.92301e-34	INF
PPP1CB	1.66606e-38	0.440821	0.909	0.699	3.01657e-34	INF
MRPL18	2.42993e-38	0.518472	0.837	0.6	4.39963e-34	INF
C19orf25	3.39504e-38	0.408522	0.731	0.419	6.14706e-34	INF
EIF2S3	4.19219e-38	0.449143	0.928	0.774	7.59037e-34	INF
RPL10	4.83005e-38	0.299002	1	1	8.74529e-34	INF
BUD31	5.03536e-38	0.406587	0.961	0.875	9.11703e-34	INF
LONP1	5.39233e-38	0.364149	0.584	0.269	9.76335e-34	INF
TBC1D15	5.87413e-38	0.317698	0.584	0.257	1.06357e-33	INF
POMP	7.5738e-38	0.337767	0.997	0.979	1.37131e-33	INF
ZFAND2A	8.45173e-38	0.570995	0.648	0.342	1.53027e-33	INF
MCFD2	9.19379e-38	0.418705	0.77	0.465	1.66463e-33	INF
DNAJC25	1.06053e-37	0.332561	0.504	0.201	1.9202e-33	INF
FUCA1	1.10143e-37	0.339972	0.634	0.302	1.99424e-33	INF
EMC7	1.11997e-37	0.409635	0.864	0.653	2.02782e-33	INF
ARFGAP3	1.18789e-37	0.405474	0.77	0.476	2.15079e-33	INF
SEC63	1.94407e-37	0.449489	0.817	0.565	3.51994e-33	INF
SMIM14	1.94741e-37	0.410987	0.817	0.521	3.52599e-33	INF
C19orf81	2.0388e-37	0.37008	0.673	0.345	3.69146e-33	INF
STT3A	2.77938e-37	0.345248	0.596	0.273	5.03235e-33	INF
GPX8	2.86876e-37	0.408086	0.687	0.362	5.19417e-33	INF
COASY	3.46974e-37	0.368866	0.731	0.404	6.28232e-33	INF
PPP2R5B	3.99608e-37	0.368763	0.537	0.23	7.23529e-33	INF
PPP1R15A	4.45112e-37	0.525288	0.864	0.609	8.05919e-33	INF
WBP2	5.60703e-37	0.417734	0.837	0.543	1.01521e-32	INF
MRPL2	6.22596e-37	0.400135	0.759	0.467	1.12727e-32	INF
CLK3	6.90492e-37	0.356892	0.67	0.344	1.25021e-32	INF
GNAI3	7.68411e-37	0.370678	0.942	0.786	1.39129e-32	INF
COPG1	8.41064e-37	0.375774	0.684	0.363	1.52283e-32	INF
MXD1	8.84595e-37	0.363956	0.443	0.159	1.60165e-32	INF
ALDOC	9.01604e-37	0.488959	0.69	0.371	1.63244e-32	INF
DERL3	9.08407e-37	0.264077	0.352	0.102	1.64476e-32	INF
LTN1	1.05457e-36	0.351401	0.593	0.279	1.9094e-32	INF
ADIPOR1	1.25486e-36	0.396455	0.817	0.537	2.27204e-32	INF
TBC1D23	1.70156e-36	0.306603	0.488	0.191	3.08084e-32	INF
TMEM104	1.8736e-36	0.187379	0.238	0.047	3.39234e-32	INF
RPS18	2.49429e-36	0.271857	1	1	4.51615e-32	INF
ASAH1	2.85393e-36	0.534007	0.889	0.688	5.16733e-32	INF
CALCB	2.86723e-36	0.334655	0.305	0.077	5.1914e-32	INF
TRAPPC2P1	4.0937e-36	0.354785	0.618	0.3	7.41205e-32	INF
HSPH1	4.75098e-36	0.526104	0.748	0.46	8.60213e-32	INF
TMEM39A	4.78102e-36	0.324047	0.521	0.222	8.65651e-32	INF
PJA2	5.09899e-36	0.356001	0.803	0.48	9.23223e-32	INF
CD68	6.66167e-36	0.287031	0.421	0.145	1.20616e-31	INF
USE1	8.3023e-36	0.470681	0.687	0.391	1.50321e-31	INF
GPT2	9.27999e-36	0.393346	0.54	0.243	1.68024e-31	INF
OSBPL2	9.97417e-36	0.299494	0.557	0.243	1.80592e-31	INF
STX5	1.13944e-35	0.376952	0.72	0.415	2.06308e-31	INF
EIF4EBP1	1.36911e-35	0.540445	0.751	0.461	2.4789e-31	INF
ACHE	2.46793e-35	0.267688	0.371	0.114	4.46843e-31	INF
SNAI1	2.5392e-35	0.222857	0.263	0.059	4.59748e-31	INF
AP3D1	3.23539e-35	0.425838	0.787	0.546	5.85801e-31	INF
USO1	3.95965e-35	0.385167	0.715	0.412	7.16935e-31	INF
PPAT	6.54247e-35	0.361925	0.645	0.344	1.18458e-30	INF
PCMT1	6.75546e-35	0.383265	0.939	0.795	1.22314e-30	INF
RP11-206L10.9	8.70592e-35	0.295853	0.41	0.146	1.57629e-30	INF
LUM	8.96028e-35	0.321348	0.252	0.056	1.62235e-30	INF
EIF2AK1	1.00438e-34	0.389784	0.828	0.574	1.81852e-30	INF
YIPF3	1.01016e-34	0.372554	0.922	0.797	1.82899e-30	INF
GADD45G	1.14113e-34	0.389705	0.579	0.247	2.06613e-30	INF
CLK1	1.14176e-34	0.412306	0.704	0.402	2.06727e-30	INF
SLC25A39	1.25838e-34	0.373481	0.911	0.765	2.27842e-30	INF
CHAC1	1.28854e-34	0.273862	0.31	0.085	2.33304e-30	INF
C10orf10	1.49366e-34	0.224264	0.227	0.044	2.70442e-30	INF
SNHG8	1.56568e-34	0.478966	0.751	0.475	2.83482e-30	INF
SDHA	1.8586e-34	0.388752	0.784	0.522	3.36518e-30	INF
PGP	1.87376e-34	0.412442	0.762	0.501	3.39264e-30	INF
M6PR	2.14435e-34	0.448998	0.781	0.519	3.88255e-30	INF
TNFRSF10B	2.33857e-34	0.362053	0.568	0.266	4.23421e-30	INF
SBDS	3.18992e-34	0.467986	0.789	0.543	5.77566e-30	INF
RNF167	3.33669e-34	0.405171	0.778	0.5	6.0414e-30	INF
TPRG1L	3.43429e-34	0.284064	0.488	0.196	6.21812e-30	INF
ACAT1	3.64561e-34	0.463736	0.684	0.416	6.60074e-30	INF
CCND3	3.7103e-34	0.323377	0.482	0.198	6.71788e-30	INF
EIF4H	4.79518e-34	0.374979	0.956	0.876	8.68216e-30	INF
TOM1	8.0122e-34	0.31341	0.543	0.244	1.45069e-29	INF
TSPYL2	8.49245e-34	0.357094	0.532	0.235	1.53764e-29	INF
MUT	9.01087e-34	0.312733	0.568	0.265	1.63151e-29	INF
TIMM44	9.5922e-34	0.397812	0.712	0.42	1.73676e-29	INF
MDH2	1.03111e-33	0.313717	1	0.979	1.86694e-29	INF
SAT1	1.29308e-33	0.385408	0.992	0.914	2.34125e-29	INF
EIF2B2	1.86738e-33	0.3753	0.659	0.371	3.38109e-29	INF
CCPG1	2.02636e-33	0.360427	0.648	0.343	3.66893e-29	INF
AEBP1	2.0917e-33	0.269079	0.421	0.154	3.78723e-29	INF
BEX5	2.1004e-33	0.401092	0.662	0.354	3.80299e-29	INF
VPS53	2.69281e-33	0.295971	0.532	0.233	4.87559e-29	INF
LIN7B	3.69696e-33	0.288733	0.524	0.225	6.69372e-29	INF
NDUFV3	3.78765e-33	0.386031	0.922	0.805	6.85793e-29	INF
SLC17A9	3.79732e-33	0.114308	0.122	0.01	6.87544e-29	INF
SCGB1B2P	4.1391e-33	0.299998	0.222	0.045	7.49426e-29	INF
SPNS1	4.44924e-33	0.414765	0.742	0.485	8.05579e-29	INF
LGALS1	4.49062e-33	0.343016	0.482	0.191	8.13072e-29	INF
DPH7	6.57625e-33	0.327346	0.607	0.31	1.1907e-28	INF
ARHGDIA	7.64663e-33	0.442634	0.812	0.584	1.3845e-28	INF
RAB3A	7.9549e-33	0.348111	0.776	0.427	1.44031e-28	INF
FADS1	8.48409e-33	0.483098	0.936	0.82	1.53613e-28	INF
AVPI1	1.04614e-32	0.322231	0.463	0.189	1.89413e-28	INF
WDR45B	1.2182e-32	0.412886	0.77	0.525	2.20568e-28	INF
MTHFD2	1.5648e-32	0.418794	0.618	0.315	2.83323e-28	INF
EIF3I	1.66478e-32	0.332039	0.994	0.963	3.01425e-28	INF
BET1L	1.87883e-32	0.266817	0.393	0.141	3.40182e-28	INF
TIE1	2.22556e-32	0.166317	0.163	0.023	4.02961e-28	INF
MMADHC	2.30293e-32	0.344176	0.903	0.755	4.16968e-28	INF
SDHAF1	4.03372e-32	0.331745	0.587	0.294	7.30345e-28	INF
SESN2	4.71695e-32	0.390409	0.474	0.202	8.54052e-28	INF
POFUT2	4.75882e-32	0.321712	0.49	0.213	8.61631e-28	INF
NOC4L	4.81282e-32	0.373001	0.634	0.351	8.71409e-28	INF
RNMT	5.0044e-32	0.390641	0.723	0.448	9.06097e-28	INF
MGAT1	5.82902e-32	0.337959	0.596	0.297	1.0554e-27	INF
RRM2B	6.03694e-32	0.28844	0.429	0.166	1.09305e-27	INF
TFG	6.28093e-32	0.368695	0.892	0.688	1.13723e-27	INF
DDX21	6.51326e-32	0.39736	0.756	0.49	1.17929e-27	INF
NOL6	8.52913e-32	0.182447	0.219	0.046	1.54428e-27	INF
ACP5	8.69743e-32	0.180786	0.158	0.022	1.57476e-27	INF
PREB	9.21304e-32	0.352352	0.648	0.356	1.66811e-27	INF
NUCB2	9.32296e-32	0.419114	0.87	0.652	1.68801e-27	INF
GOSR2	9.60169e-32	0.349675	0.584	0.293	1.73848e-27	INF
ATP6V1E1	9.71005e-32	0.39049	0.784	0.533	1.7581e-27	INF
P4HA1	1.26563e-31	0.463256	0.812	0.55	2.29155e-27	INF
LAMP1	2.05474e-31	0.381426	0.895	0.709	3.72032e-27	INF
DAPK3	2.07015e-31	0.348509	0.673	0.392	3.74821e-27	INF
ARFGAP1	2.57964e-31	0.285538	0.46	0.19	4.67069e-27	INF
CDK20	2.59223e-31	0.312344	0.535	0.247	4.69349e-27	INF
RECQL	2.67274e-31	0.270089	0.476	0.197	4.83926e-27	INF
A1BG	2.68669e-31	0.369839	0.792	0.508	4.86451e-27	INF
SLC17A5	2.75738e-31	0.285267	0.443	0.178	4.99252e-27	INF
NKAP	3.04005e-31	0.360501	0.753	0.485	5.50432e-27	INF
ALDH18A1	3.20527e-31	0.307691	0.612	0.314	5.80347e-27	INF
STX3	3.46578e-31	0.322657	0.51	0.227	6.27515e-27	INF
UAP1L1	3.49348e-31	0.130021	0.141	0.017	6.3253e-27	INF
IDI1	5.15127e-31	0.686014	0.936	0.836	9.32689e-27	INF
EMD	5.37076e-31	0.358264	0.776	0.503	9.72431e-27	INF
PYCR1	6.09442e-31	0.386784	0.734	0.465	1.10345e-26	INF
UBA52	6.25187e-31	0.216873	1	1	1.13196e-26	INF
KLHDC2	6.31005e-31	0.360501	0.828	0.597	1.1425e-26	INF
LINC00152	6.49273e-31	0.218883	0.222	0.048	1.17557e-26	INF
ACSS1	7.80142e-31	0.137033	0.172	0.028	1.41253e-26	INF
NUB1	9.43463e-31	0.316945	0.557	0.275	1.70823e-26	INF
SEC23B	1.03037e-30	0.349009	0.69	0.402	1.86559e-26	INF
PSMD12	1.15997e-30	0.366097	0.762	0.497	2.10024e-26	INF
CNPY2	1.27943e-30	0.371422	0.925	0.826	2.31653e-26	INF
FBXL16	1.42611e-30	0.17784	0.216	0.046	2.58212e-26	INF
RPF2	1.4466e-30	0.320155	0.618	0.326	2.61921e-26	INF
PDHA1	1.6169e-30	0.338227	0.861	0.634	2.92756e-26	INF
GOLGA4	1.77351e-30	0.333366	0.687	0.399	3.21112e-26	INF
RAD9A	1.92891e-30	0.354011	0.51	0.237	3.49249e-26	INF
UQCRQ	2.22017e-30	0.297478	1	0.997	4.01984e-26	INF
BHLHE40	2.22847e-30	0.30191	0.418	0.161	4.03488e-26	INF
ATF4	2.24434e-30	0.485933	0.9	0.801	4.0636e-26	INF
SLC52A2	2.53923e-30	0.311713	0.634	0.335	4.59752e-26	INF
TMEM14B	3.09533e-30	0.341006	0.956	0.858	5.6044e-26	INF
LSM3	3.21668e-30	0.349823	0.806	0.555	5.82413e-26	INF
SCNM1	3.23332e-30	0.355616	0.681	0.399	5.85426e-26	INF
EXOSC5	3.47819e-30	0.310315	0.524	0.249	6.29761e-26	INF
SPCS1	3.72869e-30	0.282995	1	0.971	6.75117e-26	INF
YRDC	3.87957e-30	0.278461	0.501	0.222	7.02434e-26	INF
CARS	4.29229e-30	0.318067	0.554	0.271	7.77163e-26	INF
SSR3	4.47531e-30	0.359471	0.892	0.711	8.103e-26	INF
APMAP	4.48106e-30	0.376353	0.834	0.622	8.11341e-26	INF
IFT20	4.64453e-30	0.366446	0.726	0.454	8.40938e-26	INF
NAGK	5.02536e-30	0.352478	0.604	0.333	9.09892e-26	INF
DPAGT1	5.80762e-30	0.321027	0.565	0.286	1.05153e-25	INF
ZFP36	5.90766e-30	0.298678	0.537	0.243	1.06964e-25	INF
DUSP9	6.43652e-30	0.165915	0.233	0.054	1.1654e-25	INF
ENO2	7.58545e-30	0.433898	0.958	0.841	1.37342e-25	INF
SART1	8.06926e-30	0.288778	0.551	0.268	1.46102e-25	INF
SRM	8.56163e-30	0.385067	0.756	0.499	1.55017e-25	INF
ALG2	8.77564e-30	0.283177	0.496	0.222	1.58892e-25	INF
SRSF5	1.0901e-29	0.316662	0.972	0.951	1.97374e-25	INF
SGTA	1.17896e-29	0.387714	0.762	0.542	2.13463e-25	INF
NPC2	1.31799e-29	0.317698	1	0.946	2.38635e-25	INF
CKS2	1.6417e-29	0.441929	0.914	0.759	2.97246e-25	INF
DYRK4	2.48221e-29	0.340103	0.709	0.438	4.49428e-25	INF
RPL24	2.7803e-29	0.213631	1	1	5.03401e-25	INF
TAF13	2.90642e-29	0.232176	0.341	0.114	5.26236e-25	INF
SSR1	3.28742e-29	0.333494	0.82	0.556	5.9522e-25	INF
RNF41	4.20449e-29	0.328659	0.571	0.294	7.61266e-25	INF
RNF181	4.7869e-29	0.341638	0.92	0.787	8.66716e-25	INF
IRF7	4.85537e-29	0.251858	0.377	0.139	8.79113e-25	INF
PPM1K	5.38024e-29	0.359127	0.645	0.365	9.74147e-25	INF
BCAS2	7.38811e-29	0.362313	0.784	0.522	1.33769e-24	INF
PHF1	8.75642e-29	0.326805	0.59	0.311	1.58544e-24	INF
ZRSR2	1.04124e-28	0.301502	0.598	0.311	1.88527e-24	INF
DSCR3	1.11616e-28	0.25578	0.493	0.219	2.02091e-24	INF
ZFPL1	1.12952e-28	0.354153	0.693	0.418	2.04512e-24	INF
C1orf35	1.29217e-28	0.408192	0.762	0.535	2.33961e-24	INF
FAM212B-AS1	1.59722e-28	0.187645	0.216	0.05	2.89193e-24	INF
TPMT	1.81055e-28	0.279148	0.51	0.242	3.27818e-24	INF
PLK3	2.04935e-28	0.297662	0.479	0.213	3.71055e-24	INF
STARD3NL	2.2451e-28	0.361034	0.895	0.714	4.06498e-24	INF
TRMT2A	2.36514e-28	0.283012	0.46	0.2	4.28232e-24	INF
PRKAB1	2.51092e-28	0.321651	0.584	0.311	4.54628e-24	INF
GNB1L	2.62726e-28	0.227539	0.363	0.129	4.75693e-24	INF
GUCA1A	2.85961e-28	0.274744	0.424	0.172	5.1776e-24	INF
CCDC47	2.90787e-28	0.326077	0.693	0.418	5.26499e-24	INF
NDUFS8	3.04535e-28	0.292056	0.983	0.979	5.51391e-24	INF
SIAH2	3.14729e-28	0.281445	0.501	0.232	5.69849e-24	INF
DNAJB4	3.27467e-28	0.320635	0.537	0.259	5.92913e-24	INF
TMED7	3.43197e-28	0.31856	0.759	0.479	6.21393e-24	INF
WDR24	4.75097e-28	0.218864	0.36	0.13	8.6021e-24	INF
FOXRED1	5.50113e-28	0.282607	0.529	0.257	9.96034e-24	INF
FAM98A	6.01084e-28	0.24375	0.432	0.178	1.08832e-23	INF
C6orf62	6.79552e-28	0.326632	0.668	0.386	1.2304e-23	INF
ATP6V1G1	7.33816e-28	0.289206	0.994	0.997	1.32865e-23	INF
TMEM87A	8.02335e-28	0.354405	0.723	0.447	1.45271e-23	INF
DNAJA3	8.05285e-28	0.292929	0.529	0.263	1.45805e-23	INF
P4HA2	8.14193e-28	0.27395	0.438	0.184	1.47418e-23	INF
EIF3H	8.2924e-28	0.294845	0.992	0.959	1.50142e-23	INF
RAB5A	9.23485e-28	0.359159	0.798	0.567	1.67206e-23	INF
NELFE	9.72578e-28	0.365486	0.867	0.711	1.76095e-23	INF
NUP58	1.2822e-27	0.318058	0.562	0.298	2.32156e-23	INF
WDR55	1.29108e-27	0.220788	0.343	0.121	2.33763e-23	INF
SMIM15	1.29789e-27	0.362275	0.745	0.482	2.34996e-23	INF
C6orf48	1.4213e-27	0.313059	0.989	0.955	2.57341e-23	INF
GADD45A	1.60304e-27	0.425743	0.687	0.413	2.90246e-23	INF
INHBE	1.67789e-27	0.128788	0.111	0.011	3.03798e-23	INF
GOLGA5	1.80643e-27	0.27201	0.507	0.239	3.27073e-23	INF
SF3B2	1.82805e-27	0.30055	0.981	0.943	3.30987e-23	INF
GOLIM4	1.95955e-27	0.348951	0.623	0.354	3.54796e-23	INF
RARS	2.26762e-27	0.339609	0.684	0.417	4.10576e-23	INF
RNF113A	2.29386e-27	0.27196	0.526	0.252	4.15326e-23	INF
ATP6V1H	2.76292e-27	0.333056	0.806	0.566	5.00255e-23	INF
RSU1	2.81857e-27	0.28964	0.479	0.223	5.1033e-23	INF
GHITM	3.20366e-27	0.272734	0.992	0.955	5.80054e-23	INF
COG3	3.47315e-27	0.219593	0.396	0.152	6.28849e-23	INF
APH1A	3.54244e-27	0.320849	0.884	0.697	6.41394e-23	INF
TNFRSF12A	3.689e-27	0.265512	0.404	0.16	6.6793e-23	INF
UQCRC2	3.84993e-27	0.264915	0.989	0.949	6.97069e-23	INF
NOP58	4.24385e-27	0.336982	0.709	0.447	7.68391e-23	INF
PIGH	4.65652e-27	0.273074	0.537	0.262	8.43109e-23	INF
C14orf166	5.0701e-27	0.268279	0.981	0.962	9.17992e-23	INF
CEBPA	5.73226e-27	0.121287	0.141	0.021	1.03788e-22	INF
SLC25A20	5.75512e-27	0.187593	0.277	0.083	1.04202e-22	INF
BRIX1	5.94993e-27	0.320828	0.681	0.409	1.07729e-22	INF
MAP9	6.22112e-27	0.312479	0.729	0.447	1.1264e-22	INF
GCAT	6.70385e-27	0.321002	0.648	0.365	1.2138e-22	INF
BET1	7.54454e-27	0.333569	0.767	0.5	1.36601e-22	INF
RINT1	7.77972e-27	0.241364	0.438	0.185	1.4086e-22	INF
CYB561D2	1.00128e-26	0.310625	0.482	0.229	1.81292e-22	INF
RAB2A	1.04822e-26	0.274978	0.975	0.905	1.89791e-22	INF
E2F4	1.0672e-26	0.287445	0.535	0.269	1.93227e-22	INF
OSBP	1.1016e-26	0.258499	0.454	0.205	1.99456e-22	INF
RCN3	1.11748e-26	0.162409	0.166	0.031	2.02332e-22	INF
HTRA3	1.47475e-26	0.16403	0.186	0.039	2.67018e-22	INF
ISG20L2	1.61195e-26	0.314102	0.573	0.314	2.91859e-22	INF
BIN1	1.78303e-26	0.355934	0.693	0.447	3.22836e-22	INF
PI4K2A	2.06307e-26	0.208672	0.313	0.106	3.7354e-22	INF
ILVBL	2.11905e-26	0.31019	0.648	0.377	3.83676e-22	INF
PPAN	2.44906e-26	0.28475	0.479	0.228	4.43427e-22	INF
ANKZF1	2.58729e-26	0.284605	0.532	0.269	4.68455e-22	INF
RHBDL1	3.05686e-26	0.227451	0.269	0.082	5.53475e-22	INF
IDH3A	3.24376e-26	0.294003	0.512	0.257	5.87316e-22	INF
ATAD3A	3.27414e-26	0.316934	0.512	0.262	5.92815e-22	INF
GOSR1	3.82425e-26	0.312476	0.654	0.389	6.92418e-22	INF
SIRT2	3.93704e-26	0.315499	0.673	0.406	7.1284e-22	INF
ZNF503	4.02959e-26	0.409743	0.837	0.576	7.29597e-22	INF
MMP23B	4.56589e-26	0.26368	0.321	0.114	8.267e-22	INF
CDK7	4.61273e-26	0.263494	0.438	0.195	8.35182e-22	INF
FAM50A	4.75986e-26	0.342016	0.798	0.592	8.6182e-22	INF
LOX	4.89908e-26	0.179266	0.219	0.055	8.87028e-22	INF
RASSF1	4.92399e-26	0.268827	0.452	0.203	8.91537e-22	INF
EDC3	5.11513e-26	0.222643	0.391	0.156	9.26146e-22	INF
RPS27	5.14275e-26	0.194662	1	1	9.31146e-22	INF
CWC25	5.20632e-26	0.314077	0.645	0.374	9.42657e-22	INF
SLC10A3	6.59191e-26	0.193293	0.294	0.095	1.19353e-21	INF
ARMCX3	6.81922e-26	0.324429	0.892	0.68	1.23469e-21	INF
GOLPH3L	8.14774e-26	0.285385	0.468	0.224	1.47523e-21	INF
CHMP2A	8.41452e-26	0.291417	0.983	0.933	1.52353e-21	INF
TARSL2	1.38309e-25	0.263425	0.537	0.277	2.50422e-21	INF
RSL24D1	1.53636e-25	0.283623	0.989	0.939	2.78173e-21	INF
RTFDC1	1.53657e-25	0.311948	0.909	0.729	2.78212e-21	INF
AARS	1.60873e-25	0.325606	0.582	0.322	2.91276e-21	INF
OSTC	1.79397e-25	0.290666	0.978	0.907	3.24816e-21	INF
BORA	1.81717e-25	0.172516	0.274	0.084	3.29017e-21	INF
DUSP1	2.04487e-25	0.542719	0.831	0.627	3.70244e-21	INF
EIF3F	2.09477e-25	0.254946	1	0.99	3.79278e-21	INF
SNCB	2.39286e-25	0.139962	0.152	0.027	4.33251e-21	INF
GPX1	2.89658e-25	0.290099	0.994	0.978	5.24455e-21	INF
SLC3A2	3.49201e-25	0.334343	0.983	0.943	6.32263e-21	INF
PPP1R15B	4.01059e-25	0.253718	0.404	0.171	7.26157e-21	INF
OST4	4.62723e-25	0.240154	1	0.994	8.37806e-21	INF
GZF1	4.88165e-25	0.231301	0.402	0.168	8.83871e-21	INF
TARS2	5.94391e-25	0.231882	0.432	0.19	1.0762e-20	INF
JUN	6.14457e-25	0.429248	0.895	0.724	1.11254e-20	INF
GTPBP4	6.29048e-25	0.333632	0.709	0.467	1.13895e-20	INF
MAF1	6.95552e-25	0.332569	0.803	0.61	1.25937e-20	INF
SAPCD2	7.9114e-25	0.148723	0.188	0.043	1.43244e-20	INF
FOSL2	8.26576e-25	0.159919	0.224	0.06	1.4966e-20	INF
TSR1	9.17655e-25	0.270519	0.51	0.257	1.66151e-20	INF
SHMT2	1.13353e-24	0.355054	0.676	0.421	2.05237e-20	INF
NOLC1	1.21394e-24	0.286275	0.637	0.373	2.19797e-20	INF
BLOC1S6	1.33951e-24	0.336167	0.737	0.481	2.42531e-20	INF
RPL13A	1.51079e-24	0.160733	1	1	2.73543e-20	INF
METTL21B	1.51413e-24	0.146206	0.208	0.052	2.74149e-20	INF
DDX39A	1.5491e-24	0.305377	0.695	0.414	2.80479e-20	INF
XPC	1.73241e-24	0.300772	0.571	0.316	3.1367e-20	INF
XAB2	1.87053e-24	0.308193	0.604	0.357	3.38678e-20	INF
YARS	2.02891e-24	0.364245	0.662	0.431	3.67354e-20	INF
MCMBP	2.70713e-24	0.286836	0.554	0.3	4.90152e-20	INF
ZNF526	2.76552e-24	0.207168	0.283	0.094	5.00726e-20	INF
MVD	2.80138e-24	0.345968	0.662	0.389	5.07218e-20	INF
MIA3	2.91271e-24	0.276243	0.51	0.261	5.27375e-20	INF
AAMP	3.34194e-24	0.331883	0.812	0.62	6.05092e-20	INF
CSRP1	3.41485e-24	0.248992	0.432	0.194	6.18292e-20	INF
TERF2IP	3.52872e-24	0.234491	0.983	0.893	6.38911e-20	INF
UGGT2	3.63236e-24	0.256665	0.432	0.198	6.57674e-20	INF
THAP9-AS1	4.01727e-24	0.328043	0.612	0.359	7.27367e-20	INF
PPP1R11	4.19308e-24	0.350058	0.74	0.512	7.592e-20	INF
H3F3B	4.68977e-24	0.258868	1	1	8.4913e-20	INF
NAMPT	5.24098e-24	0.371427	0.618	0.385	9.48932e-20	INF
NUS1	5.91256e-24	0.263846	0.49	0.243	1.07053e-19	INF
RRAD	6.16515e-24	0.276138	0.28	0.094	1.11626e-19	INF
TTC3	6.59331e-24	0.277109	0.975	0.934	1.19378e-19	INF
ASCC3	7.11894e-24	0.245695	0.471	0.223	1.28895e-19	INF
FAM132A	7.20307e-24	0.219485	0.319	0.116	1.30419e-19	INF
AP5Z1	8.60334e-24	0.222743	0.321	0.12	1.55772e-19	INF
PHLDB3	9.38869e-24	0.19925	0.324	0.119	1.69992e-19	INF
UBA5	9.52172e-24	0.269199	0.543	0.29	1.724e-19	INF
ZRANB2	1.05877e-23	0.320838	0.767	0.534	1.917e-19	INF
CEBPD	1.10447e-23	0.258844	0.299	0.107	1.99976e-19	INF
MAX	1.11216e-23	0.288362	0.582	0.331	2.01368e-19	INF
PRRC1	1.24662e-23	0.289874	0.582	0.326	2.25713e-19	INF
DDX50	1.27123e-23	0.301679	0.723	0.468	2.30168e-19	INF
EXOSC1	1.47267e-23	0.271351	0.651	0.384	2.66642e-19	INF
NDUFS7	1.48746e-23	0.28505	0.975	0.923	2.69319e-19	INF
ETF1	1.54278e-23	0.290771	0.582	0.324	2.79335e-19	INF
ASNS	1.59754e-23	0.359632	0.573	0.316	2.8925e-19	INF
NDFIP2	1.97399e-23	0.261368	0.465	0.222	3.5741e-19	INF
LARP1B	2.0991e-23	0.264237	0.548	0.298	3.80063e-19	INF
MBD4	2.20493e-23	0.28498	0.548	0.303	3.99225e-19	INF
CCDC6	2.47171e-23	0.287567	0.532	0.287	4.47528e-19	INF
PDXK	2.63722e-23	0.278189	0.609	0.346	4.77495e-19	INF
WDR46	2.72988e-23	0.258118	0.598	0.337	4.94271e-19	INF
CNDP2	2.81803e-23	0.327725	0.695	0.462	5.10233e-19	INF
GARS	3.13957e-23	0.451367	0.681	0.474	5.68451e-19	INF
EP400NL	3.72288e-23	0.234103	0.427	0.189	6.74064e-19	INF
HRC	4.09988e-23	0.185922	0.258	0.082	7.42325e-19	INF
EIF3D	4.39437e-23	0.297135	0.934	0.82	7.95645e-19	INF
C1orf52	4.65466e-23	0.297404	0.729	0.482	8.42772e-19	INF
CENPJ	4.90283e-23	0.20878	0.274	0.094	8.87707e-19	INF
EIF2S2	5.13903e-23	0.30626	0.925	0.826	9.30474e-19	INF
ZNF550	5.71787e-23	0.189658	0.288	0.1	1.03528e-18	INF
SEC22A	6.15681e-23	0.212842	0.416	0.183	1.11475e-18	INF
PELP1	7.13246e-23	0.273085	0.576	0.323	1.2914e-18	INF
NDEL1	7.88557e-23	0.208267	0.366	0.151	1.42776e-18	INF
TAX1BP1	8.3478e-23	0.274675	0.911	0.76	1.51145e-18	INF
SUCLG1	8.41006e-23	0.295885	0.881	0.745	1.52272e-18	INF
IARS	8.54228e-23	0.292344	0.576	0.333	1.54667e-18	INF
EIF4A3	8.81512e-23	0.336692	0.834	0.643	1.59606e-18	INF
TOMM20	8.91378e-23	0.297475	0.97	0.882	1.61393e-18	INF
HDLBP	1.13461e-22	0.272205	0.784	0.538	2.05432e-18	INF
VCP	1.18892e-22	0.303198	0.939	0.869	2.15267e-18	INF
RPL31	1.48626e-22	0.188845	1	1	2.69103e-18	INF
FAM212B	1.65278e-22	0.162914	0.202	0.054	2.99252e-18	INF
ZNF44	1.70937e-22	0.206143	0.357	0.146	3.09499e-18	INF
JUNB	1.76459e-22	0.397148	0.695	0.458	3.19497e-18	INF
BST2	1.76946e-22	0.287099	0.499	0.248	3.20379e-18	INF
ETV5	1.77963e-22	0.199691	0.299	0.108	3.22219e-18	INF
ANKRD37	1.84091e-22	0.305791	0.421	0.192	3.33315e-18	INF
GATAD1	2.01791e-22	0.29167	0.618	0.368	3.65362e-18	INF
POLR2H	2.09245e-22	0.314974	0.812	0.611	3.78859e-18	INF
NOL3	2.58805e-22	0.181122	0.313	0.115	4.68592e-18	INF
MTHFR	2.65016e-22	0.188595	0.299	0.109	4.79837e-18	INF
MAFF	3.17564e-22	0.305769	0.416	0.191	5.74981e-18	INF
NRBP1	3.23401e-22	0.291401	0.787	0.566	5.85551e-18	INF
ATL2	3.24387e-22	0.187794	0.316	0.12	5.87335e-18	INF
MCEE	3.29335e-22	0.215055	0.357	0.148	5.96294e-18	INF
XBP1	3.37889e-22	0.321278	0.875	0.707	6.11782e-18	INF
MRPL17	3.77608e-22	0.305691	0.756	0.529	6.83697e-18	INF
DDX19A	4.33938e-22	0.258398	0.512	0.276	7.85687e-18	INF
PMEL	4.55886e-22	0.646933	0.521	0.292	8.25428e-18	INF
PNO1	4.74439e-22	0.25491	0.56	0.315	8.59019e-18	INF
KIAA0907	4.84414e-22	0.254362	0.551	0.305	8.7708e-18	INF
RP11-727F15.9	5.53047e-22	0.190946	0.244	0.077	1.00135e-17	INF
TRAPPC1	6.3302e-22	0.267511	0.992	0.966	1.14615e-17	INF
FAM195A	6.52534e-22	0.28576	0.593	0.351	1.18148e-17	INF
PGAM5	7.28024e-22	0.171412	0.241	0.076	1.31816e-17	INF
SPRYD7	8.37487e-22	0.232406	0.443	0.215	1.51635e-17	INF
UTP18	8.61153e-22	0.275391	0.593	0.355	1.5592e-17	INF
NCK1	9.07456e-22	0.271996	0.596	0.348	1.64304e-17	INF
RRP9	1.02557e-21	0.240893	0.482	0.243	1.85689e-17	INF
GOLGA3	1.09334e-21	0.209496	0.38	0.162	1.97961e-17	INF
TRIP10	1.11584e-21	0.233651	0.402	0.184	2.02034e-17	INF
COG5	1.1569e-21	0.208861	0.357	0.149	2.09468e-17	INF
SLC2A3	1.2004e-21	0.281483	0.463	0.228	2.17345e-17	INF
GPR107	1.62069e-21	0.189982	0.366	0.154	2.93442e-17	INF
ENO1	1.73141e-21	0.23449	1	0.998	3.13489e-17	INF
PRADC1	2.04355e-21	0.279819	0.524	0.288	3.70006e-17	INF
PTRH2	2.05268e-21	0.22021	0.393	0.176	3.71658e-17	INF
ERP44	2.39278e-21	0.285597	0.74	0.496	4.33238e-17	INF
VKORC1	2.47511e-21	0.291427	0.947	0.866	4.48144e-17	INF
LMF2	2.6597e-21	0.282262	0.584	0.345	4.81564e-17	INF
GLB1	3.01634e-21	0.291505	0.756	0.534	5.46138e-17	INF
MAP6D1	3.12252e-21	0.120903	0.158	0.035	5.65363e-17	INF
COPS3	3.12791e-21	0.313879	0.753	0.567	5.66339e-17	INF
TMUB1	3.30817e-21	0.289337	0.62	0.391	5.98976e-17	INF
SARS	3.39834e-21	0.335317	0.842	0.673	6.15304e-17	INF
ESPN	3.7546e-21	0.143802	0.169	0.041	6.79807e-17	INF
PELO	4.19435e-21	0.264658	0.476	0.251	7.59429e-17	INF
KCNK6	4.42339e-21	0.18627	0.197	0.055	8.009e-17	INF
SMPD1	4.68999e-21	0.274617	0.468	0.244	8.49169e-17	INF
SNRPD2	4.89519e-21	0.2214	1	0.996	8.86323e-17	INF
CTD-2540M10.1	4.94116e-21	0.128456	0.186	0.048	8.94646e-17	INF
HNRNPUL1	5.01873e-21	0.303012	0.842	0.69	9.0869e-17	INF
ATG13	5.57856e-21	0.236159	0.418	0.203	1.01005e-16	INF
TMEM101	6.18864e-21	0.276138	0.701	0.458	1.12051e-16	INF
CLPB	7.37665e-21	0.16717	0.28	0.101	1.33562e-16	INF
TAF7	8.02134e-21	0.269469	0.972	0.911	1.45234e-16	INF
NR4A1	8.44983e-21	0.206248	0.343	0.142	1.52993e-16	INF
FLNC	9.62209e-21	0.155713	0.175	0.044	1.74218e-16	INF
RMDN3	9.84536e-21	0.274023	0.548	0.325	1.7826e-16	INF
EIF3G	1.03845e-20	0.256812	0.967	0.895	1.88022e-16	INF
CLDN3	1.20985e-20	0.297413	0.546	0.299	2.19055e-16	INF
RAB7A	1.29981e-20	0.265544	0.964	0.886	2.35343e-16	INF
BNIP3L	1.60946e-20	0.303682	0.945	0.887	2.91409e-16	INF
SLC35F6	1.67349e-20	0.200573	0.33	0.136	3.03002e-16	INF
APOL2	1.78181e-20	0.156805	0.227	0.072	3.22614e-16	INF
VGF	1.84975e-20	0.272048	0.252	0.084	3.34916e-16	INF
EPOR	1.98851e-20	0.182081	0.31	0.121	3.6004e-16	INF
SNHG21	2.23723e-20	0.22987	0.399	0.185	4.05072e-16	INF
IGFBP6	2.56655e-20	0.153273	0.294	0.108	4.64699e-16	INF
CMSS1	2.62895e-20	0.283141	0.648	0.407	4.75998e-16	INF
EIF3B	2.64471e-20	0.283638	0.615	0.394	4.78852e-16	INF
ANGPTL4	2.74793e-20	0.132866	0.161	0.038	4.97541e-16	INF
CEP95	2.8404e-20	0.230465	0.418	0.202	5.14284e-16	INF
ESCO1	2.98134e-20	0.241625	0.396	0.184	5.39801e-16	INF
LMAN1	3.12016e-20	0.2982	0.751	0.534	5.64936e-16	INF
OXNAD1	3.43372e-20	0.193678	0.36	0.157	6.21709e-16	INF
KTI12	3.6397e-20	0.252217	0.432	0.218	6.59005e-16	INF
TSN	3.72128e-20	0.303276	0.778	0.588	6.73776e-16	INF
PMPCA	3.83608e-20	0.272992	0.668	0.427	6.94561e-16	INF
ATP6V1F	3.86358e-20	0.25551	0.994	0.971	6.99539e-16	INF
DNAJC1	3.99665e-20	0.271569	0.726	0.474	7.23634e-16	INF
CCDC9	4.29993e-20	0.140752	0.208	0.062	7.78546e-16	INF
CDR2	4.72712e-20	0.16654	0.288	0.108	8.55892e-16	INF
PXDC1	5.23572e-20	0.137395	0.172	0.044	9.4798e-16	INF
SRRT	5.49163e-20	0.281369	0.573	0.339	9.94315e-16	INF
AMPD2	5.98331e-20	0.227408	0.476	0.248	1.08334e-15	INF
NUDCD3	6.04729e-20	0.21556	0.391	0.179	1.09492e-15	INF
EIF5B	6.50328e-20	0.315895	0.875	0.712	1.17748e-15	INF
PLEKHH3	6.61505e-20	0.188972	0.352	0.151	1.19772e-15	INF
ABCF1	6.6191e-20	0.243832	0.659	0.413	1.19845e-15	INF
ARRDC3	7.22296e-20	0.291174	0.726	0.491	1.30779e-15	INF
ELP2	7.54983e-20	0.267332	0.643	0.414	1.36697e-15	INF
NUDT21	7.86761e-20	0.249982	0.715	0.466	1.42451e-15	INF
FAF2	8.82106e-20	0.239329	0.56	0.319	1.59714e-15	INF
OCEL1	9.28513e-20	0.199717	0.449	0.222	1.68116e-15	INF
CARD19	9.49073e-20	0.259711	0.557	0.325	1.71839e-15	INF
CCDC186	9.53412e-20	0.22955	0.454	0.234	1.72625e-15	INF
EML2	9.73329e-20	0.200114	0.443	0.216	1.76231e-15	INF
TRMT1	1.19184e-19	0.322378	0.518	0.301	2.15795e-15	INF
EHD2	1.22027e-19	0.109225	0.116	0.021	2.20941e-15	INF
ASS1	1.3569e-19	0.174429	0.291	0.11	2.45681e-15	INF
TMEM184C	1.4918e-19	0.215975	0.393	0.185	2.70105e-15	INF
KLHL28	1.55309e-19	0.253964	0.554	0.326	2.81202e-15	INF
SRA1	1.66737e-19	0.288332	0.74	0.532	3.01894e-15	INF
MVB12A	1.77847e-19	0.290911	0.723	0.51	3.2201e-15	INF
NDUFAB1	1.82295e-19	0.239916	0.992	0.934	3.30064e-15	INF
FAM63B	1.94221e-19	0.305194	0.715	0.513	3.51657e-15	INF
MIB2	2.00935e-19	0.260896	0.537	0.308	3.63812e-15	INF
HSPA1A	2.04615e-19	0.435279	0.496	0.274	3.70476e-15	INF
HSPA4	2.11448e-19	0.27708	0.659	0.427	3.82847e-15	INF
UROD	2.42479e-19	0.286265	0.723	0.528	4.39032e-15	INF
TNFSF9	2.53934e-19	0.110996	0.136	0.029	4.59773e-15	INF
WARS	2.54206e-19	0.277462	0.438	0.23	4.60265e-15	INF
CAP1	2.76012e-19	0.281288	0.881	0.747	4.99748e-15	INF
NCBP2-AS2	2.87449e-19	0.270807	0.709	0.493	5.20456e-15	INF
DPH2	3.18466e-19	0.186466	0.366	0.164	5.76615e-15	INF
ZNF791	3.2892e-19	0.266773	0.587	0.357	5.95542e-15	INF
HAGHL	3.29399e-19	0.230079	0.504	0.273	5.9641e-15	INF
COX17	3.61483e-19	0.280467	0.884	0.742	6.54502e-15	INF
STK19	4.05053e-19	0.292542	0.584	0.373	7.33389e-15	INF
SUGT1	4.13278e-19	0.275075	0.676	0.463	7.48281e-15	INF
HBP1	4.73484e-19	0.230938	0.571	0.332	8.5729e-15	INF
OAT	5.17357e-19	0.261012	0.684	0.457	9.36726e-15	INF
RRN3	6.03774e-19	0.234598	0.471	0.252	1.09319e-14	INF
CDC23	6.20811e-19	0.208965	0.49	0.262	1.12404e-14	INF
MRPS12	6.32083e-19	0.274194	0.717	0.497	1.14445e-14	INF
TGFBR3L	6.5028e-19	0.162377	0.305	0.121	1.1774e-14	INF
RTCB	6.75588e-19	0.271828	0.812	0.612	1.22322e-14	INF
LGALS3BP	7.34344e-19	0.349281	0.773	0.571	1.3296e-14	INF
STAT2	7.44838e-19	0.14915	0.255	0.091	1.3486e-14	INF
DCUN1D5	7.56326e-19	0.260414	0.751	0.529	1.3694e-14	INF
ATG5	7.78226e-19	0.229417	0.515	0.291	1.40906e-14	INF
HDDC3	7.7952e-19	0.204109	0.479	0.251	1.4114e-14	INF
C22orf29	8.50248e-19	0.202492	0.335	0.147	1.53946e-14	INF
DNAJA1	8.66108e-19	0.28502	0.967	0.897	1.56818e-14	INF
CTH	9.2274e-19	0.252574	0.399	0.195	1.67071e-14	INF
WBP5	1.18051e-18	0.264467	0.945	0.853	2.13744e-14	INF
MSTO1	1.19949e-18	0.195808	0.335	0.147	2.17179e-14	INF
UBAC2	1.22909e-18	0.245568	0.648	0.415	2.22539e-14	INF
GRN	1.2766e-18	0.295527	0.801	0.598	2.31141e-14	INF
NDUFA4	1.37885e-18	0.174146	1	1	2.49654e-14	INF
PLEKHF1	1.44037e-18	0.116373	0.119	0.023	2.60793e-14	INF
AP4B1	1.53017e-18	0.153791	0.23	0.078	2.77053e-14	INF
COX8A	1.58749e-18	0.227782	1	0.994	2.87431e-14	INF
NMRK2	1.61098e-18	0.322597	0.385	0.188	2.91684e-14	INF
DDX24	1.74913e-18	0.290124	0.898	0.775	3.16697e-14	INF
SDHB	1.92245e-18	0.266715	0.72	0.509	3.48078e-14	INF
ZMYM5	1.96685e-18	0.192507	0.402	0.193	3.56117e-14	INF
LIN52	2.12307e-18	0.197658	0.399	0.193	3.84403e-14	INF
PTP4A1	2.15718e-18	0.228394	0.967	0.881	3.90578e-14	INF
HILPDA	2.18153e-18	0.498205	0.521	0.308	3.94988e-14	INF
DDX55	2.54819e-18	0.23983	0.463	0.251	4.61375e-14	INF
EIF2A	2.55562e-18	0.235452	0.712	0.475	4.6272e-14	INF
HARS2	2.64724e-18	0.181165	0.316	0.134	4.79309e-14	INF
SNF8	2.74876e-18	0.287579	0.778	0.615	4.9769e-14	INF
CHCHD3	2.87794e-18	0.283049	0.756	0.559	5.2108e-14	INF
SLC39A3	3.01357e-18	0.262172	0.668	0.438	5.45637e-14	INF
TMEM45A	3.43896e-18	0.263347	0.499	0.285	6.22658e-14	INF
MRPL10	3.59312e-18	0.246429	0.742	0.522	6.50571e-14	INF
TUT1	3.67476e-18	0.193144	0.321	0.14	6.65352e-14	INF
YTHDF1	3.72665e-18	0.211219	0.504	0.281	6.74748e-14	INF
NDUFA4L2	3.7677e-18	0.15134	0.141	0.033	6.82179e-14	INF
TSNAX	3.88455e-18	0.25979	0.814	0.614	7.03337e-14	INF
SLC25A32	3.92966e-18	0.15684	0.258	0.096	7.11504e-14	INF
BGN	4.12387e-18	0.130458	0.166	0.045	7.46669e-14	INF
PDCD6	4.19194e-18	0.273315	0.773	0.584	7.58992e-14	INF
BHLHE41	4.30037e-18	0.102861	0.119	0.024	7.78625e-14	INF
MPHOSPH10	4.83857e-18	0.275463	0.565	0.355	8.76071e-14	INF
USP36	4.86172e-18	0.19167	0.327	0.143	8.80263e-14	INF
HLA-DPB1	4.86766e-18	0.226328	0.474	0.259	8.81339e-14	INF
THAP7	5.2951e-18	0.267488	0.573	0.371	9.58731e-14	INF
NPPC	5.4182e-18	0.28935	0.341	0.152	9.81019e-14	INF
C16orf58	5.76486e-18	0.18853	0.374	0.176	1.04379e-13	INF
LRCH4	5.90504e-18	0.165756	0.391	0.182	1.06917e-13	INF
ELP4	6.63542e-18	0.216644	0.438	0.227	1.20141e-13	INF
NECAP1	6.84309e-18	0.222608	0.51	0.287	1.23901e-13	INF
CLINT1	7.00847e-18	0.242751	0.579	0.355	1.26895e-13	INF
ARFGEF3	7.03887e-18	0.144679	0.216	0.073	1.27446e-13	INF
F12	7.08426e-18	0.159093	0.233	0.082	1.28268e-13	INF
LPCAT1	7.4635e-18	0.205845	0.399	0.198	1.35134e-13	INF
CLPP	8.60309e-18	0.287158	0.801	0.638	1.55768e-13	INF
CHCHD10	8.64576e-18	0.276037	0.875	0.724	1.5654e-13	INF
UPF2	9.16338e-18	0.234958	0.546	0.321	1.65912e-13	INF
RPS25	9.28862e-18	0.161066	1	1	1.6818e-13	INF
FNIP1	9.7064e-18	0.255699	0.604	0.378	1.75744e-13	INF
UCHL5	1.03826e-17	0.20212	0.424	0.217	1.87988e-13	INF
FAM8A1	1.12534e-17	0.189389	0.316	0.139	2.03754e-13	INF
GOLPH3	1.20336e-17	0.233889	0.521	0.303	2.17881e-13	INF
RPS8	1.36e-17	0.153737	1	1	2.46241e-13	INF
MYC	1.40241e-17	0.116814	0.155	0.04	2.5392e-13	INF
CHMP5	1.56694e-17	0.227489	0.964	0.903	2.83711e-13	INF
GBF1	1.67373e-17	0.166164	0.316	0.136	3.03046e-13	INF
RELA	1.69941e-17	0.188146	0.399	0.198	3.07695e-13	INF
PTPRN	1.84327e-17	0.179775	0.266	0.103	3.33743e-13	INF
CAPN3	1.89516e-17	0.15134	0.155	0.041	3.43138e-13	INF
TYK2	1.93163e-17	0.180776	0.335	0.151	3.49742e-13	INF
DCAF7	1.96652e-17	0.253438	0.828	0.635	3.56058e-13	INF
SLC33A1	1.99978e-17	0.198857	0.355	0.167	3.6208e-13	INF
PLEKHB2	2.08197e-17	0.265076	0.742	0.536	3.76961e-13	INF
MRPL49	2.09721e-17	0.232476	0.62	0.398	3.79721e-13	INF
EIF4B	2.16335e-17	0.267701	0.92	0.794	3.91696e-13	INF
MAGOHB	2.51045e-17	0.232375	0.648	0.409	4.54541e-13	INF
ARHGEF1	2.72558e-17	0.178645	0.294	0.124	4.93493e-13	INF
RPL8	2.78018e-17	0.129916	1	0.999	5.0338e-13	INF
TIMM17A	2.84401e-17	0.275784	0.773	0.569	5.14937e-13	INF
TOPBP1	3.14577e-17	0.195059	0.352	0.165	5.69574e-13	INF
RBM42	3.15011e-17	0.29363	0.767	0.608	5.70358e-13	INF
PGRMC2	3.22115e-17	0.243465	0.609	0.395	5.83222e-13	INF
RRP12	3.28788e-17	0.158034	0.274	0.11	5.95304e-13	INF
TSFM	3.37445e-17	0.237418	0.546	0.336	6.10978e-13	INF
FAM103A1	3.42543e-17	0.257883	0.77	0.581	6.20208e-13	INF
TMEM38B	3.46952e-17	0.243667	0.767	0.534	6.28192e-13	INF
RNF185	3.8673e-17	0.224012	0.404	0.211	7.00213e-13	INF
PRMT5	4.32699e-17	0.261067	0.604	0.405	7.83446e-13	INF
GIGYF2	4.3975e-17	0.220078	0.526	0.304	7.96212e-13	INF
SPP1	4.62673e-17	0.170813	0.114	0.023	8.37715e-13	INF
CXorf38	5.19055e-17	0.191308	0.368	0.178	9.39802e-13	INF
ANKS3	5.70177e-17	0.217359	0.399	0.208	1.03236e-12	INF
CCDC174	6.55109e-17	0.244965	0.548	0.341	1.18614e-12	INF
NME7	7.41024e-17	0.233084	0.618	0.4	1.3417e-12	INF
TBC1D17	7.49062e-17	0.184691	0.399	0.201	1.35625e-12	INF
NOM1	8.61351e-17	0.198446	0.352	0.166	1.55956e-12	INF
GATSL3	8.72896e-17	0.152434	0.274	0.111	1.58047e-12	INF
SAP18	8.92571e-17	0.201263	0.997	0.979	1.61609e-12	INF
NDRG1	9.17664e-17	0.215723	0.252	0.1	1.66152e-12	INF
WDR74	1.0776e-16	0.236276	0.548	0.338	1.95109e-12	INF
PLCD1	1.12572e-16	0.183376	0.432	0.226	2.03824e-12	INF
NDUFS1	1.13373e-16	0.246763	0.701	0.479	2.05274e-12	INF
ABCE1	1.20301e-16	0.239012	0.565	0.351	2.17817e-12	INF
ARHGAP1	1.30406e-16	0.177407	0.291	0.125	2.36114e-12	INF
ATG3	1.30562e-16	0.253718	0.573	0.373	2.36395e-12	INF
TAF1D	1.31448e-16	0.256614	0.729	0.522	2.38001e-12	INF
GCC1	1.45447e-16	0.162946	0.26	0.104	2.63345e-12	INF
RPS19BP1	1.49456e-16	0.247604	0.878	0.729	2.70606e-12	INF
CFAP20	1.50919e-16	0.27631	0.795	0.627	2.73255e-12	INF
ZNF81	1.61636e-16	0.116284	0.169	0.05	2.92657e-12	INF
TRAM1	1.74541e-16	0.270593	0.745	0.556	3.16024e-12	INF
MAFG	1.75648e-16	0.205315	0.402	0.206	3.18028e-12	INF
HYPK	1.77256e-16	0.158458	0.222	0.08	3.2094e-12	INF
MKRN2	1.88369e-16	0.233423	0.568	0.357	3.4106e-12	INF
SMAP1	2.17975e-16	0.246561	0.787	0.59	3.94665e-12	INF
EIF2B3	2.18453e-16	0.208022	0.452	0.25	3.95531e-12	INF
ERO1A	2.21731e-16	0.310241	0.449	0.258	4.01466e-12	INF
P3H1	2.32845e-16	0.202564	0.471	0.265	4.21589e-12	INF
PRR13	2.35297e-16	0.254288	0.77	0.583	4.26028e-12	INF
PTBP1	2.42736e-16	0.247606	0.742	0.534	4.39497e-12	INF
XPOT	2.52208e-16	0.209738	0.396	0.205	4.56647e-12	INF
UTP3	2.54143e-16	0.194212	0.399	0.206	4.60152e-12	INF
ZC3H12A	2.66509e-16	0.136335	0.155	0.044	4.8254e-12	INF
RPS19	2.68939e-16	0.132825	1	1	4.86942e-12	INF
IER5L	2.75326e-16	0.196476	0.319	0.147	4.98506e-12	INF
FBXO8	2.81471e-16	0.191373	0.402	0.207	5.09632e-12	INF
NDRG4	2.82339e-16	0.205486	0.457	0.248	5.11203e-12	INF
KIF1A	3.02359e-16	0.24278	0.729	0.513	5.47451e-12	INF
RIOK3	3.10039e-16	0.220324	0.551	0.341	5.61356e-12	INF
ZMAT3	3.12785e-16	0.236405	0.59	0.364	5.66329e-12	INF
FAM46A	3.29974e-16	0.247739	0.319	0.15	5.97451e-12	INF
GPRC5C	3.64111e-16	0.251587	0.56	0.343	6.59259e-12	INF
ILK	3.77828e-16	0.227875	0.792	0.591	6.84095e-12	INF
CRLS1	3.79716e-16	0.224275	0.551	0.345	6.87514e-12	INF
CHORDC1	3.81934e-16	0.264677	0.571	0.365	6.9153e-12	INF
SYVN1	3.99185e-16	0.140853	0.291	0.123	7.22765e-12	INF
TMEM11	4.02577e-16	0.252943	0.723	0.532	7.28906e-12	INF
NRBF2	4.38223e-16	0.22045	0.557	0.342	7.93446e-12	INF
PPIL3	4.67772e-16	0.248629	0.726	0.531	8.46948e-12	INF
ACSL1	4.84725e-16	0.137327	0.208	0.073	8.77643e-12	INF
USP14	5.07139e-16	0.259244	0.673	0.488	9.18227e-12	INF
FIP1L1	5.27103e-16	0.262764	0.676	0.476	9.54373e-12	INF
SULT1C2	5.4788e-16	0.111525	0.125	0.03	9.91992e-12	INF
AKAP17A	5.82918e-16	0.215963	0.576	0.357	1.05543e-11	INF
GPI	5.99285e-16	0.328949	0.765	0.582	1.08507e-11	INF
ASCC2	6.2492e-16	0.226004	0.493	0.291	1.13148e-11	INF
DDX42	6.47043e-16	0.246044	0.532	0.33	1.17154e-11	INF
AP2A1	6.55582e-16	0.235171	0.662	0.452	1.187e-11	INF
ZNF274	6.56694e-16	0.211918	0.474	0.269	1.18901e-11	INF
CLTC	6.794e-16	0.214705	0.632	0.408	1.23012e-11	INF
NAT10	7.21095e-16	0.176158	0.343	0.164	1.30561e-11	INF
KLC4	7.60243e-16	0.209849	0.413	0.223	1.3765e-11	INF
PPIE	7.77216e-16	0.238332	0.684	0.48	1.40723e-11	INF
COL1A1	7.77424e-16	0.124352	0.155	0.044	1.4076e-11	INF
GPX3	8.25807e-16	0.207214	0.352	0.173	1.49521e-11	INF
MAP1LC3B2	8.27004e-16	0.121583	0.183	0.059	1.49737e-11	INF
TM9SF3	8.74628e-16	0.235197	0.74	0.54	1.5836e-11	INF
ACSS2	8.83875e-16	0.206896	0.399	0.21	1.60034e-11	INF
ZNF226	8.86821e-16	0.217768	0.59	0.369	1.60568e-11	INF
FADS3	9.18494e-16	0.168784	0.321	0.146	1.66302e-11	INF
TFE3	9.3445e-16	0.183161	0.44	0.236	1.69192e-11	INF
PIGL	9.51285e-16	0.164809	0.349	0.166	1.7224e-11	INF
BAK1	9.57598e-16	0.18024	0.424	0.227	1.73383e-11	INF
DUSP15	1.00346e-15	0.212848	0.449	0.252	1.81687e-11	INF
VARS	1.11489e-15	0.197482	0.479	0.273	2.01862e-11	INF
TNIP2	1.20374e-15	0.182568	0.321	0.151	2.17949e-11	INF
TXNDC11	1.24835e-15	0.174467	0.346	0.168	2.26026e-11	INF
NDUFA1	1.25545e-15	0.217102	0.975	0.918	2.27313e-11	INF
CCNK	1.29281e-15	0.193794	0.429	0.234	2.34076e-11	INF
ZNHIT1	1.33408e-15	0.225476	0.967	0.902	2.41548e-11	INF
CEP70	1.34653e-15	0.234334	0.393	0.212	2.43802e-11	INF
LACTB2	1.3771e-15	0.204741	0.438	0.242	2.49338e-11	INF
MFSD1	1.48411e-15	0.165688	0.33	0.154	2.68712e-11	INF
EEF1D	1.48774e-15	0.177936	1	0.996	2.6937e-11	INF
RPL3	1.60843e-15	0.135134	1	1	2.91222e-11	INF
DGUOK	1.68807e-15	0.237602	0.947	0.866	3.05642e-11	INF
MIR22HG	1.74492e-15	0.141074	0.238	0.092	3.15936e-11	INF
WBSCR22	1.80247e-15	0.244842	0.792	0.627	3.26355e-11	INF
GLTP	1.86409e-15	0.221678	0.535	0.33	3.37512e-11	INF
TTC9C	1.91956e-15	0.203387	0.504	0.3	3.47555e-11	INF
PSMD3	2.04337e-15	0.25049	0.861	0.73	3.69972e-11	INF
MAEA	2.12135e-15	0.231265	0.529	0.329	3.84092e-11	INF
SRP19	2.26254e-15	0.230612	0.731	0.528	4.09656e-11	INF
ERICH1	2.37702e-15	0.217208	0.571	0.356	4.30384e-11	INF
PRDX5	2.37875e-15	0.205014	0.992	0.992	4.30696e-11	INF
RGS19	2.44864e-15	0.138127	0.23	0.088	4.4335e-11	INF
ARC	2.45289e-15	0.170262	0.255	0.104	4.4412e-11	INF
PDK3	2.56273e-15	0.185835	0.352	0.174	4.64007e-11	INF
CEP63	2.74811e-15	0.166621	0.352	0.172	4.97572e-11	INF
COL4A3BP	2.90447e-15	0.205032	0.416	0.225	5.25884e-11	INF
EHD1	3.40106e-15	0.204926	0.446	0.254	6.15796e-11	INF
DPM1	3.46852e-15	0.24359	0.72	0.539	6.28011e-11	INF
SNRPA1	3.54504e-15	0.282334	0.809	0.671	6.41865e-11	INF
EIF4A1	3.60093e-15	0.268661	0.97	0.936	6.51985e-11	INF
HSPA14	3.69305e-15	0.197218	0.449	0.253	6.68664e-11	INF
CCDC43	3.71065e-15	0.242718	0.526	0.334	6.7185e-11	INF
EPS8L2	3.86371e-15	0.132261	0.224	0.085	6.99564e-11	INF
EIF2AK3	3.92457e-15	0.142161	0.224	0.086	7.10583e-11	INF
CFD	4.07482e-15	0.10925	0.161	0.049	7.37788e-11	INF
PIP4K2C	4.41119e-15	0.135376	0.235	0.093	7.9869e-11	INF
COG1	4.52191e-15	0.192109	0.413	0.225	8.18736e-11	INF
LEMD2	5.34445e-15	0.164099	0.374	0.189	9.67666e-11	INF
ATAD3B	5.59709e-15	0.152165	0.247	0.101	1.01341e-10	INF
DNAJC12	5.67045e-15	0.162425	0.33	0.155	1.02669e-10	INF
NAA35	6.0095e-15	0.220947	0.56	0.353	1.08808e-10	INF
FAM134C	6.10739e-15	0.159818	0.324	0.154	1.1058e-10	INF
CDK5	6.36972e-15	0.205431	0.488	0.289	1.1533e-10	INF
UTP11L	6.4589e-15	0.264915	0.593	0.411	1.16945e-10	INF
ABHD3	6.62468e-15	0.188002	0.385	0.2	1.19947e-10	INF
C20orf24	6.66878e-15	0.250694	0.795	0.662	1.20745e-10	INF
NFKBIB	6.80752e-15	0.169324	0.44	0.24	1.23257e-10	INF
RNF13	6.94098e-15	0.207005	0.609	0.397	1.25673e-10	INF
ZW10	7.35175e-15	0.140588	0.327	0.153	1.33111e-10	INF
STAT3	8.06794e-15	0.218443	0.584	0.38	1.46078e-10	INF
SF3B6	8.34172e-15	0.216093	0.975	0.9	1.51035e-10	INF
TMEM59L	8.37261e-15	0.194565	0.579	0.363	1.51595e-10	INF
BBC3	8.63164e-15	0.251915	0.554	0.343	1.56284e-10	INF
ISCU	8.64748e-15	0.228838	0.87	0.763	1.56571e-10	INF
YES1	8.86211e-15	0.190762	0.454	0.26	1.60457e-10	INF
TAF1A	8.97486e-15	0.137479	0.296	0.133	1.62499e-10	INF
UQCRH	9.25368e-15	0.181173	1	0.994	1.67547e-10	INF
COX7A2	9.35082e-15	0.160296	1	0.999	1.69306e-10	INF
PHLDA3	9.47766e-15	0.199721	0.399	0.211	1.71602e-10	INF
ZNF672	9.52028e-15	0.181883	0.465	0.264	1.72374e-10	INF
ATG4A	9.95236e-15	0.179533	0.402	0.214	1.80197e-10	INF
GLRX5	1.01948e-14	0.261591	0.795	0.626	1.84588e-10	INF
KCTD11	1.07688e-14	0.173059	0.302	0.14	1.94979e-10	INF
ZFAND1	1.1082e-14	0.210459	0.579	0.373	2.00652e-10	INF
PMS2	1.12138e-14	0.166347	0.346	0.171	2.03036e-10	INF
MRPS34	1.1352e-14	0.214267	0.884	0.761	2.05538e-10	INF
EMP3	1.23857e-14	0.238872	0.598	0.392	2.24255e-10	INF
PFKFB4	1.28321e-14	0.146302	0.238	0.096	2.32339e-10	INF
SLC25A1	1.31717e-14	0.217	0.717	0.509	2.38487e-10	INF
CIR1	1.32258e-14	0.228249	0.579	0.373	2.39466e-10	INF
FTSJ1	1.34632e-14	0.195547	0.36	0.189	2.43765e-10	INF
TOMM5	1.46682e-14	0.186906	0.49	0.29	2.65582e-10	INF
EIF5AL1	1.47259e-14	0.169245	0.393	0.209	2.66628e-10	INF
HACL1	1.51337e-14	0.175848	0.357	0.182	2.74011e-10	INF
OGFOD1	1.57529e-14	0.198956	0.438	0.248	2.85222e-10	INF
NAA15	1.66925e-14	0.234806	0.548	0.353	3.02234e-10	INF
PMM2	1.68233e-14	0.106417	0.163	0.052	3.04603e-10	INF
RPL28	1.69391e-14	0.132197	1	1	3.06699e-10	INF
COQ9	1.74821e-14	0.222519	0.582	0.39	3.1653e-10	INF
IER3IP1	1.82005e-14	0.244864	0.861	0.743	3.29538e-10	INF
RPS27L	1.84498e-14	0.212162	0.997	0.969	3.34052e-10	INF
DCAF10	1.92386e-14	0.19338	0.532	0.33	3.48334e-10	INF
SEC22B	2.04999e-14	0.277753	0.562	0.382	3.7117e-10	INF
FARSA	2.12247e-14	0.224314	0.643	0.453	3.84294e-10	INF
FZR1	2.15471e-14	0.150947	0.352	0.174	3.90132e-10	INF
TMEM183A	2.177e-14	0.216186	0.726	0.518	3.94169e-10	INF
PINX1	2.33274e-14	0.146064	0.31	0.145	4.22366e-10	INF
WFDC2	2.38208e-14	0.274266	0.499	0.31	4.313e-10	INF
TDRKH	2.47898e-14	0.138518	0.255	0.108	4.48843e-10	INF
MAGOH	2.55461e-14	0.23377	0.778	0.61	4.62538e-10	INF
GALK2	2.6396e-14	0.155061	0.393	0.205	4.77926e-10	INF
TMEM214	2.7881e-14	0.176472	0.388	0.208	5.04814e-10	INF
ULK3	2.79154e-14	0.15951	0.363	0.185	5.05437e-10	INF
MIR4435-2HG	2.88506e-14	0.100411	0.108	0.025	5.2237e-10	INF
MTCH1	2.97634e-14	0.238143	0.986	0.946	5.38896e-10	INF
C16orf91	3.03012e-14	0.190976	0.482	0.286	5.48634e-10	INF
CXorf40A	3.27311e-14	0.137572	0.227	0.091	5.92628e-10	INF
CEBPG	3.4864e-14	0.221894	0.51	0.315	6.31247e-10	INF
MARS	3.83687e-14	0.189541	0.504	0.299	6.94703e-10	INF
YBX1	4.01093e-14	0.138971	1	1	7.2622e-10	INF
EIF2S1	4.09595e-14	0.230126	0.629	0.435	7.41613e-10	INF
RENBP	4.12135e-14	0.217096	0.396	0.221	7.46212e-10	INF
APBA3	4.1852e-14	0.12374	0.213	0.082	7.57773e-10	INF
RGS3	4.25832e-14	0.291253	0.562	0.385	7.71011e-10	INF
INSIG1	4.29732e-14	0.380426	0.701	0.54	7.78073e-10	INF
MTRF1L	4.35135e-14	0.199728	0.465	0.276	7.87856e-10	INF
DNASE2	4.57131e-14	0.193665	0.54	0.331	8.27682e-10	INF
GID8	4.87458e-14	0.208997	0.665	0.467	8.82591e-10	INF
UBN1	5.01038e-14	0.20362	0.529	0.327	9.0718e-10	INF
TMEM99	5.12449e-14	0.21946	0.488	0.299	9.27839e-10	INF
ZNF529-AS1	5.16656e-14	0.139361	0.244	0.103	9.35458e-10	INF
G0S2	5.21508e-14	0.194572	0.155	0.049	9.44242e-10	INF
LMAN2L	5.38218e-14	0.162618	0.407	0.219	9.74498e-10	INF
KCTD5	5.77009e-14	0.172791	0.501	0.296	1.04473e-09	INF
DNAJC2	5.77043e-14	0.19386	0.524	0.327	1.04479e-09	INF
BAIAP2L1	5.8775e-14	0.132689	0.211	0.082	1.06418e-09	INF
FKBP4	6.17753e-14	0.302871	0.801	0.68	1.1185e-09	INF
PES1	6.29604e-14	0.210504	0.543	0.353	1.13996e-09	INF
HECTD3	6.61953e-14	0.114616	0.18	0.063	1.19853e-09	INF
TEX30	7.16475e-14	0.168604	0.36	0.187	1.29725e-09	INF
CRY1	7.41602e-14	0.195198	0.41	0.229	1.34274e-09	INF
CIAO1	8.6252e-14	0.196042	0.535	0.339	1.56168e-09	INF
SIVA1	8.83628e-14	0.218906	0.884	0.767	1.5999e-09	INF
SNAPC1	9.32178e-14	0.288862	0.537	0.348	1.6878e-09	INF
FBXW8	9.69784e-14	0.134731	0.219	0.088	1.75589e-09	INF
PRR14	9.71311e-14	0.194912	0.438	0.253	1.75866e-09	INF
RPL18A	9.89829e-14	0.115348	1	1	1.79218e-09	INF
TBL3	1.02433e-13	0.198808	0.479	0.292	1.85465e-09	INF
CDK11A	1.10265e-13	0.178436	0.338	0.172	1.99645e-09	INF
SCML1	1.19563e-13	0.209173	0.496	0.297	2.1648e-09	INF
TLN1	1.22379e-13	0.173991	0.285	0.135	2.2158e-09	INF
CALCOCO2	1.23124e-13	0.177863	0.482	0.288	2.22929e-09	INF
APBB3	1.25288e-13	0.143644	0.33	0.161	2.26846e-09	INF
TWF2	1.27884e-13	0.170262	0.496	0.293	2.31547e-09	INF
TRH	1.35312e-13	0.258783	0.806	0.662	2.44997e-09	INF
LTBP3	1.39788e-13	0.169645	0.341	0.174	2.531e-09	INF
ARL4D	1.48788e-13	0.312934	0.584	0.421	2.69396e-09	INF
WSB1	1.50083e-13	0.233789	0.981	0.955	2.7174e-09	INF
KLHL35	1.56358e-13	0.123845	0.258	0.111	2.83101e-09	INF
SYS1	1.87794e-13	0.18697	0.529	0.333	3.40019e-09	INF
CLCN7	1.93706e-13	0.157152	0.324	0.162	3.50724e-09	INF
TSTA3	2.06084e-13	0.213695	0.568	0.376	3.73135e-09	INF
DDX41	2.11316e-13	0.233523	0.56	0.39	3.82609e-09	INF
SAMM50	2.13557e-13	0.26619	0.69	0.536	3.86666e-09	INF
SCPEP1	2.18313e-13	0.167476	0.493	0.294	3.95278e-09	INF
SF3B1	2.32271e-13	0.231696	0.792	0.63	4.20549e-09	INF
RACGAP1	2.41863e-13	0.130979	0.343	0.168	4.37916e-09	INF
MRPS22	2.53978e-13	0.189535	0.488	0.303	4.59853e-09	INF
LTV1	2.57299e-13	0.179594	0.355	0.189	4.65865e-09	INF
AKAP8	2.63458e-13	0.157935	0.305	0.149	4.77016e-09	INF
LRRC73	2.73292e-13	0.151776	0.421	0.23	4.94822e-09	INF
RABGGTB	2.79693e-13	0.245494	0.765	0.608	5.06413e-09	INF
SCO2	2.9563e-13	0.187087	0.427	0.249	5.35268e-09	INF
NDUFB9	2.96206e-13	0.191367	0.978	0.955	5.3631e-09	INF
MUL1	3.01995e-13	0.178092	0.427	0.246	5.46793e-09	INF
CDK11B	3.07581e-13	0.194886	0.471	0.285	5.56905e-09	INF
PCYT1A	3.22405e-13	0.147504	0.274	0.127	5.83746e-09	INF
UMAD1	3.33424e-13	0.149953	0.332	0.167	6.03698e-09	INF
WRAP73	3.34175e-13	0.18786	0.435	0.255	6.05057e-09	INF
GMCL1	3.6078e-13	0.214013	0.49	0.306	6.53228e-09	INF
BAG5	3.66912e-13	0.171275	0.44	0.254	6.64331e-09	INF
NDUFAF3	3.81691e-13	0.231442	0.922	0.856	6.9109e-09	INF
TM2D2	3.8209e-13	0.208086	0.607	0.415	6.91812e-09	INF
DUSP2	3.89926e-13	0.242034	0.125	0.036	7.06e-09	INF
SPHK1	3.976e-13	0.127676	0.177	0.064	7.19894e-09	INF
PRMT9	4.12953e-13	0.150564	0.271	0.125	7.47692e-09	INF
BUB3	4.14027e-13	0.185482	0.842	0.634	7.49638e-09	INF
PDIA5	4.16541e-13	0.127537	0.213	0.086	7.54189e-09	INF
RGS2	4.28332e-13	0.253198	0.568	0.371	7.75538e-09	INF
MBOAT7	4.70391e-13	0.206604	0.593	0.408	8.5169e-09	INF
CRELD1	4.77475e-13	0.187645	0.568	0.366	8.64516e-09	INF
ETFA	4.9867e-13	0.211333	0.753	0.569	9.02892e-09	INF
RNF168	5.02706e-13	0.155672	0.393	0.215	9.102e-09	INF
ACOT8	5.3498e-13	0.192983	0.46	0.28	9.68634e-09	INF
YPEL4	5.35321e-13	0.10521	0.186	0.069	9.69252e-09	INF
PPP1R14A	5.5657e-13	0.161107	0.28	0.132	1.00773e-08	INF
NACA	5.75828e-13	0.132521	1	1	1.04259e-08	INF
CREB3L1	5.81994e-13	0.124145	0.177	0.065	1.05376e-08	INF
SLBP	5.96204e-13	0.226605	0.662	0.471	1.07949e-08	INF
G3BP2	6.19569e-13	0.220868	0.643	0.45	1.12179e-08	INF
CLPX	6.23738e-13	0.163418	0.438	0.256	1.12934e-08	INF
CSTB	6.28206e-13	0.258218	0.989	0.95	1.13743e-08	INF
CSRNP1	7.67294e-13	0.152462	0.283	0.135	1.38926e-08	INF
ZFAND3	9.25732e-13	0.220695	0.659	0.48	1.67613e-08	INF
PDCD4	9.27764e-13	0.232239	0.64	0.452	1.67981e-08	INF
LINS1	9.71723e-13	0.147153	0.283	0.135	1.7594e-08	INF
NUDT22	9.81086e-13	0.194706	0.512	0.326	1.77635e-08	INF
ATP6V0D1	9.93196e-13	0.250016	0.848	0.743	1.79828e-08	INF
BAZ2A	1.00615e-12	0.181362	0.515	0.328	1.82173e-08	INF
APOE	1.12119e-12	0.129523	0.981	0.896	2.03003e-08	INF
MKNK2	1.16753e-12	0.20373	0.521	0.337	2.11392e-08	INF
RUSC1	1.20925e-12	0.157487	0.452	0.264	2.18946e-08	INF
AFTPH	1.29359e-12	0.156839	0.36	0.193	2.34217e-08	INF
PGPEP1	1.31279e-12	0.145059	0.244	0.109	2.37694e-08	INF
SKIV2L	1.36763e-12	0.155053	0.305	0.154	2.47622e-08	INF
LSM10	1.37626e-12	0.228549	0.742	0.607	2.49186e-08	INF
MED31	1.47628e-12	0.187532	0.54	0.354	2.67294e-08	INF
CISH	1.4887e-12	0.102587	0.163	0.057	2.69544e-08	INF
C17orf51	1.50091e-12	0.129583	0.238	0.105	2.71754e-08	INF
PPFIA3	1.51977e-12	0.189042	0.385	0.218	2.75169e-08	INF
RLIM	1.53827e-12	0.173804	0.399	0.229	2.78518e-08	INF
GOLGB1	1.58821e-12	0.1889	0.515	0.326	2.87562e-08	INF
YME1L1	1.63176e-12	0.191735	0.629	0.431	2.95446e-08	INF
RNF216	1.64898e-12	0.157287	0.421	0.242	2.98563e-08	INF
TMEM167B	1.74831e-12	0.191842	0.554	0.364	3.16549e-08	INF
TPRA1	1.85993e-12	0.202224	0.429	0.261	3.36759e-08	INF
GNB2	1.8695e-12	0.18524	0.97	0.926	3.38491e-08	INF
HINT3	1.9417e-12	0.198844	0.51	0.329	3.51565e-08	INF
HNRNPC	1.96216e-12	0.150714	1	0.991	3.55269e-08	INF
PHF5A	2.05388e-12	0.208519	0.712	0.532	3.71876e-08	INF
BAX	2.06578e-12	0.232067	0.831	0.702	3.7403e-08	INF
FRG1	2.07615e-12	0.199622	0.651	0.451	3.75908e-08	INF
ARL2BP	2.09405e-12	0.216695	0.825	0.668	3.79148e-08	INF
PLCXD1	2.13591e-12	0.200986	0.296	0.151	3.86728e-08	INF
DIABLO	2.16235e-12	0.169163	0.349	0.189	3.91515e-08	INF
DPP9	2.17563e-12	0.137525	0.252	0.115	3.9392e-08	INF
SBNO1	2.18236e-12	0.206865	0.615	0.437	3.95139e-08	INF
HGH1	2.23743e-12	0.126219	0.249	0.112	4.0511e-08	INF
MIPEP	2.24513e-12	0.137409	0.269	0.127	4.06502e-08	INF
FASTKD5	2.28182e-12	0.141134	0.283	0.138	4.13147e-08	INF
DHCR7	2.33416e-12	0.238874	0.645	0.445	4.22623e-08	INF
TCAIM	2.39542e-12	0.161516	0.443	0.261	4.33715e-08	INF
STAM2	2.41139e-12	0.100271	0.152	0.052	4.36607e-08	INF
DDX46	2.51099e-12	0.237582	0.789	0.649	4.54639e-08	INF
RASD1	2.64987e-12	0.171466	0.219	0.093	4.79785e-08	INF
RPLP0	2.74841e-12	0.125563	1	1	4.97628e-08	INF
USP15	2.76103e-12	0.157512	0.385	0.214	4.99911e-08	INF
RIOK2	2.78393e-12	0.179704	0.429	0.259	5.04058e-08	INF
POLRMT	2.86159e-12	0.159172	0.321	0.167	5.1812e-08	INF
GFM1	3.04776e-12	0.186324	0.496	0.318	5.51828e-08	INF
VPS18	3.07863e-12	0.151246	0.266	0.128	5.57417e-08	INF
CPEB1	3.09322e-12	0.106305	0.161	0.057	5.60058e-08	INF
FAM43A	3.13597e-12	0.167539	0.31	0.156	5.67799e-08	INF
FXR2	3.18598e-12	0.170847	0.399	0.228	5.76853e-08	INF
PLA2G12A	3.42224e-12	0.194711	0.429	0.265	6.1963e-08	INF
TSC22D4	3.54142e-12	0.206148	0.452	0.283	6.4121e-08	INF
ZFAND2B	3.68021e-12	0.146856	0.374	0.205	6.66339e-08	INF
DDB1	3.71301e-12	0.210343	0.759	0.582	6.72278e-08	INF
PAK1IP1	3.80148e-12	0.181832	0.493	0.304	6.88296e-08	INF
BRAP	3.8962e-12	0.144585	0.33	0.172	7.05445e-08	INF
IGF2	3.90539e-12	0.153867	0.316	0.164	7.07111e-08	INF
KPNB1	4.0346e-12	0.192523	0.892	0.781	7.30505e-08	INF
COPS2	4.15572e-12	0.203713	0.643	0.478	7.52435e-08	INF
ADPGK	4.29598e-12	0.188115	0.429	0.259	7.77829e-08	INF
RPN1	4.38228e-12	0.205455	0.604	0.432	7.93455e-08	INF
DNTTIP2	4.51943e-12	0.182762	0.44	0.27	8.18288e-08	INF
TIMM21	4.57288e-12	0.152448	0.346	0.186	8.27966e-08	INF
UFL1	4.65643e-12	0.205161	0.593	0.412	8.43093e-08	INF
ACO2	4.8404e-12	0.210521	0.792	0.616	8.76404e-08	INF
MAGED1	5.0605e-12	0.191646	0.961	0.916	9.16253e-08	INF
ARCN1	5.15419e-12	0.189658	0.438	0.27	9.33218e-08	INF
TMEM206	5.27239e-12	0.17536	0.468	0.292	9.54619e-08	INF
UBA6-AS1	5.53373e-12	0.14402	0.294	0.147	1.00194e-07	INF
HGS	5.7498e-12	0.174715	0.432	0.258	1.04106e-07	INF
TIGAR	5.96934e-12	0.147963	0.368	0.204	1.08081e-07	INF
CCBL1	6.04299e-12	0.141296	0.263	0.127	1.09414e-07	INF
PPIL4	6.16992e-12	0.20727	0.629	0.455	1.11713e-07	INF
RBM28	6.20415e-12	0.165944	0.38	0.215	1.12332e-07	INF
IMPAD1	6.25842e-12	0.172096	0.46	0.283	1.13315e-07	INF
PWP1	6.30487e-12	0.211073	0.632	0.454	1.14156e-07	INF
IER5	6.35216e-12	0.198494	0.316	0.167	1.15012e-07	INF
YIPF6	6.85977e-12	0.194381	0.756	0.59	1.24203e-07	INF
HSPA4L	6.87833e-12	0.167314	0.443	0.264	1.24539e-07	INF
GLRX2	6.96817e-12	0.132328	0.247	0.114	1.26166e-07	INF
FEN1	6.9689e-12	0.170001	0.515	0.321	1.26179e-07	INF
HSP90B1	6.97336e-12	0.288326	0.978	0.951	1.2626e-07	INF
SETD3	7.04811e-12	0.172001	0.449	0.273	1.27613e-07	INF
ACTL6A	7.45495e-12	0.190641	0.681	0.487	1.34979e-07	INF
CRTAP	7.54951e-12	0.207479	0.554	0.381	1.36691e-07	INF
PSMB2	7.96679e-12	0.183176	0.975	0.93	1.44247e-07	INF
SPICE1	8.38819e-12	0.135463	0.296	0.149	1.51877e-07	INF
SNAP23	8.43227e-12	0.140684	0.299	0.151	1.52675e-07	INF
PARN	8.90828e-12	0.138573	0.291	0.146	1.61293e-07	INF
MAN1B1	8.92738e-12	0.178151	0.499	0.32	1.61639e-07	INF
CTU2	8.94275e-12	0.150996	0.294	0.149	1.61917e-07	INF
PDSS2	9.56451e-12	0.132081	0.258	0.122	1.73175e-07	INF
C8orf59	9.70268e-12	0.180939	0.579	0.393	1.75677e-07	INF
AKTIP	9.97308e-12	0.163007	0.374	0.211	1.80573e-07	INF
KRTCAP2	1.01914e-11	0.207201	0.748	0.579	1.84525e-07	INF
POLR2K	1.03342e-11	0.181698	0.934	0.858	1.87112e-07	INF
ATG4B	1.06096e-11	0.209809	0.596	0.426	1.92098e-07	INF
ARID5A	1.07115e-11	0.109914	0.172	0.066	1.93943e-07	INF
PROSC	1.10603e-11	0.175711	0.546	0.365	2.00258e-07	INF
PSMC2	1.11502e-11	0.210301	0.665	0.495	2.01885e-07	INF
ERH	1.13369e-11	0.15583	0.997	0.994	2.05267e-07	INF
RPS29	1.14036e-11	0.106222	1	1	2.06473e-07	INF
PSMB1	1.16926e-11	0.168522	0.994	0.99	2.11707e-07	INF
HIST1H2BN	1.25007e-11	0.1345	0.23	0.102	2.26338e-07	INF
PRPF18	1.32274e-11	0.180428	0.413	0.252	2.39496e-07	INF
NUDC	1.33934e-11	0.148247	0.97	0.929	2.42501e-07	INF
AAED1	1.34745e-11	0.120872	0.255	0.12	2.43969e-07	INF
NUDT8	1.35873e-11	0.132454	0.299	0.151	2.46011e-07	INF
HSD17B14	1.37042e-11	0.204581	0.573	0.39	2.48128e-07	INF
NFKB2	1.37251e-11	0.102095	0.166	0.062	2.48506e-07	INF
VPS37A	1.39406e-11	0.178084	0.457	0.287	2.52409e-07	INF
AIFM1	1.39503e-11	0.162538	0.452	0.275	2.52584e-07	INF
SEC24C	1.4123e-11	0.139156	0.296	0.151	2.55711e-07	INF
ALDH6A1	1.50954e-11	0.204198	0.551	0.378	2.73317e-07	INF
SUPV3L1	1.53048e-11	0.14184	0.321	0.169	2.77109e-07	INF
EVI5	1.60306e-11	0.160855	0.471	0.29	2.90249e-07	INF
ATP6V1C1	1.70252e-11	0.165699	0.427	0.259	3.08259e-07	INF
PGF	1.78942e-11	0.148177	0.23	0.104	3.23992e-07	INF
RAB4B	1.79992e-11	0.169613	0.435	0.263	3.25894e-07	INF
KREMEN2	1.89322e-11	0.103944	0.161	0.059	3.42787e-07	INF
ABCD4	1.90579e-11	0.201481	0.604	0.414	3.45063e-07	INF
MCTS1	1.95551e-11	0.202174	0.693	0.524	3.54065e-07	INF
SLC25A38	2.00053e-11	0.184625	0.49	0.323	3.62216e-07	INF
S100A11	2.06705e-11	0.172247	0.343	0.183	3.7426e-07	INF
SNX3	2.08434e-11	0.178978	0.967	0.944	3.77391e-07	INF
IQGAP1	2.08673e-11	0.126386	0.255	0.122	3.77824e-07	INF
TOLLIP	2.14023e-11	0.193861	0.571	0.391	3.8751e-07	INF
KPNA1	2.20872e-11	0.197614	0.493	0.32	3.99911e-07	INF
MOGS	2.30597e-11	0.171839	0.335	0.187	4.17519e-07	INF
CPLX3	2.3299e-11	0.139123	0.219	0.096	4.21852e-07	INF
TROVE2	2.33578e-11	0.208384	0.848	0.677	4.22917e-07	INF
FOSB	2.38106e-11	0.114713	0.233	0.105	4.31114e-07	INF
ATG9A	2.43872e-11	0.144381	0.33	0.178	4.41555e-07	INF
HSP90AA1	2.49616e-11	0.172854	1	0.999	4.51955e-07	INF
RNF187	2.6247e-11	0.2286	0.632	0.465	4.75227e-07	INF
PRKAB2	2.78186e-11	0.147702	0.269	0.134	5.03683e-07	INF
TMEM191C	2.78936e-11	0.115589	0.188	0.077	5.05041e-07	INF
RIC8A	2.93997e-11	0.190069	0.584	0.412	5.32311e-07	INF
MTPAP	2.96076e-11	0.161313	0.327	0.18	5.36075e-07	INF
CEP104	3.02889e-11	0.133036	0.327	0.174	5.48411e-07	INF
MAGED2	3.04924e-11	0.158559	0.992	0.981	5.52095e-07	INF
PRDX6	3.06833e-11	0.163641	0.994	0.976	5.55552e-07	INF
TINF2	3.08594e-11	0.181896	0.482	0.314	5.5874e-07	INF
INPP5K	3.12772e-11	0.128456	0.238	0.111	5.66305e-07	INF
WDR83OS	3.37646e-11	0.174675	0.981	0.961	6.11343e-07	INF
PPID	3.39427e-11	0.189313	0.657	0.469	6.14567e-07	INF
PLOD3	3.44288e-11	0.133457	0.277	0.139	6.23368e-07	INF
EIF3K	3.51903e-11	0.175424	0.983	0.99	6.37156e-07	INF
EXD2	3.9252e-11	0.144669	0.296	0.155	7.10696e-07	INF
OAZ1	4.03565e-11	0.139712	1	0.996	7.30696e-07	INF
SEPT2	4.04513e-11	0.178299	0.975	0.947	7.32411e-07	INF
KIAA1715	4.19771e-11	0.150808	0.482	0.301	7.60038e-07	INF
ZBTB48	4.20385e-11	0.125807	0.269	0.133	7.61149e-07	INF
ZNHIT2	4.21649e-11	0.145848	0.416	0.242	7.63437e-07	INF
CXXC1	4.25262e-11	0.203006	0.41	0.257	7.69979e-07	INF
PEX13	4.2613e-11	0.158998	0.438	0.268	7.71552e-07	INF
TXN2	4.34561e-11	0.203678	0.892	0.801	7.86816e-07	INF
PSMB3	4.36906e-11	0.184923	0.967	0.945	7.91063e-07	INF
CACUL1	4.38353e-11	0.195773	0.565	0.4	7.93682e-07	INF
ARPC2	4.41464e-11	0.168272	0.964	0.953	7.99315e-07	INF
NADK2	4.47619e-11	0.148667	0.277	0.14	8.1046e-07	INF
TCEB3	4.52237e-11	0.1742	0.377	0.223	8.1882e-07	INF
RMND1	4.59728e-11	0.142945	0.377	0.216	8.32384e-07	INF
AHCYL1	4.69347e-11	0.206398	0.814	0.704	8.49799e-07	INF
C14orf119	4.8708e-11	0.195433	0.632	0.449	8.81907e-07	INF
PAPOLA	4.93466e-11	0.199998	0.909	0.841	8.93469e-07	INF
PRPF4	4.95861e-11	0.16987	0.504	0.331	8.97806e-07	INF
BSDC1	5.3829e-11	0.171342	0.598	0.413	9.74627e-07	INF
UBE2M	5.99384e-11	0.179351	0.493	0.323	1.08525e-06	INF
RILPL2	6.04284e-11	0.18602	0.352	0.207	1.09412e-06	INF
ZNF263	6.06033e-11	0.161413	0.368	0.213	1.09728e-06	INF
CLASRP	6.28363e-11	0.137466	0.368	0.209	1.13771e-06	INF
INTS10	6.32671e-11	0.165392	0.524	0.35	1.14551e-06	INF
PRPF6	6.35594e-11	0.201998	0.659	0.507	1.15081e-06	INF
PRSS8	6.52388e-11	0.116503	0.147	0.053	1.18121e-06	INF
ATP6V1G2	6.85616e-11	0.165954	0.474	0.301	1.24138e-06	INF
ZNF593	6.9276e-11	0.200052	0.684	0.523	1.25431e-06	INF
PPIH	7.00565e-11	0.216313	0.59	0.418	1.26844e-06	INF
PDP2	7.0252e-11	0.11543	0.235	0.11	1.27198e-06	INF
GDAP2	7.53393e-11	0.124648	0.291	0.15	1.36409e-06	INF
SLC37A3	7.91281e-11	0.141646	0.324	0.178	1.43269e-06	INF
TRIM37	7.92793e-11	0.148174	0.36	0.207	1.43543e-06	INF
MED27	8.03498e-11	0.145945	0.41	0.245	1.45481e-06	INF
GMPPB	8.18223e-11	0.151939	0.352	0.2	1.48147e-06	INF
SDF4	8.25421e-11	0.200413	0.731	0.588	1.49451e-06	INF
BORCS6	8.30499e-11	0.139872	0.274	0.139	1.5037e-06	INF
HMOX1	8.69709e-11	0.233494	0.233	0.111	1.57469e-06	INF
PPIC	9.12189e-11	0.152092	0.391	0.227	1.65161e-06	INF
UBQLN1	9.17466e-11	0.175389	0.626	0.454	1.66116e-06	INF
PAPSS1	9.67718e-11	0.198182	0.695	0.534	1.75215e-06	INF
LRRC47	9.98362e-11	0.19273	0.637	0.476	1.80763e-06	INF
CTA-29F11.1	1.02666e-10	0.170667	0.432	0.269	1.85887e-06	INF
SLC38A10	1.07562e-10	0.178311	0.435	0.276	1.94752e-06	INF
ACSL3	1.11056e-10	0.184623	0.693	0.513	2.01078e-06	INF
SURF6	1.11333e-10	0.161896	0.429	0.268	2.01579e-06	INF
GBE1	1.11809e-10	0.179425	0.319	0.177	2.02441e-06	INF
NUFIP2	1.16422e-10	0.162098	0.474	0.302	2.10795e-06	INF
S100A6	1.20923e-10	0.241464	0.421	0.255	2.18944e-06	INF
SNX2	1.36671e-10	0.168157	0.709	0.523	2.47456e-06	INF
WDR61	1.39367e-10	0.226442	0.745	0.609	2.52339e-06	INF
RPUSD2	1.40269e-10	0.145339	0.357	0.205	2.53971e-06	INF
PPOX	1.42089e-10	0.149572	0.393	0.235	2.57267e-06	INF
TIMM10B	1.45695e-10	0.159049	0.493	0.322	2.63795e-06	INF
SUPT5H	1.48833e-10	0.188278	0.474	0.316	2.69477e-06	INF
RAB33B	1.51563e-10	0.10647	0.197	0.086	2.7442e-06	INF
LSG1	1.5776e-10	0.132591	0.313	0.169	2.8564e-06	INF
KAT8	1.62898e-10	0.181891	0.557	0.397	2.94944e-06	INF
TAF5	1.63036e-10	0.105185	0.186	0.079	2.95193e-06	INF
DTYMK	1.672e-10	0.162922	0.67	0.48	3.02732e-06	INF
SLC39A13	1.78627e-10	0.120969	0.263	0.132	3.23422e-06	INF
NAPG	1.7865e-10	0.143382	0.38	0.221	3.23464e-06	INF
FNBP4	1.80773e-10	0.176453	0.565	0.395	3.27307e-06	INF
ROMO1	1.81425e-10	0.177051	0.945	0.888	3.28488e-06	INF
B3GAT3	1.87685e-10	0.188264	0.643	0.469	3.39822e-06	INF
SND1-IT1	1.88673e-10	0.10339	0.177	0.074	3.41612e-06	INF
HCCS	1.95603e-10	0.134341	0.385	0.224	3.54159e-06	INF
MRPL4	1.98014e-10	0.184396	0.798	0.641	3.58524e-06	INF
NIPA2	2.01244e-10	0.199915	0.551	0.398	3.64373e-06	INF
RNF6	2.08001e-10	0.129674	0.349	0.195	3.76606e-06	INF
APPL1	2.08094e-10	0.190482	0.562	0.405	3.76774e-06	INF
CNPPD1	2.10351e-10	0.170943	0.485	0.323	3.80862e-06	INF
UBR7	2.1063e-10	0.140919	0.294	0.157	3.81367e-06	INF
RAB40C	2.11484e-10	0.134061	0.263	0.134	3.82913e-06	INF
MRPS18C	2.14398e-10	0.177036	0.72	0.551	3.88189e-06	INF
OSER1	2.14505e-10	0.184446	0.557	0.387	3.88383e-06	INF
CYB5A	2.15221e-10	0.14686	0.526	0.353	3.89678e-06	INF
DRAP1	2.2067e-10	0.168221	0.964	0.926	3.99545e-06	INF
PLK2	2.266e-10	0.229911	0.529	0.364	4.10282e-06	INF
PSMA6	2.4783e-10	0.149179	0.388	0.231	4.48721e-06	INF
COMMD6	2.53964e-10	0.123655	1	0.998	4.59827e-06	INF
DNPEP	2.59295e-10	0.184959	0.548	0.384	4.69479e-06	INF
RESP18	2.59556e-10	0.25299	0.263	0.133	4.69953e-06	INF
AZIN1	2.65785e-10	0.177605	0.69	0.513	4.8123e-06	INF
ISG15	2.73885e-10	0.176384	0.319	0.179	4.95895e-06	INF
ALAS1	2.79044e-10	0.174243	0.485	0.323	5.05238e-06	INF
FAM160A2	2.79645e-10	0.132989	0.305	0.166	5.06326e-06	INF
ERP29	2.89609e-10	0.17973	0.961	0.891	5.24366e-06	INF
DDA1	2.9114e-10	0.175471	0.568	0.408	5.27137e-06	INF
HSD17B7	2.91617e-10	0.160225	0.479	0.308	5.28001e-06	INF
CCDC59	2.93175e-10	0.188096	0.634	0.477	5.30823e-06	INF
OPA3	2.94366e-10	0.139925	0.332	0.188	5.32978e-06	INF
PPIG	2.95625e-10	0.193242	0.892	0.799	5.35259e-06	INF
SLC4A1AP	2.9908e-10	0.140767	0.313	0.173	5.41514e-06	INF
RWDD4	3.05506e-10	0.187676	0.676	0.508	5.5315e-06	INF
EIF1AD	3.11742e-10	0.145104	0.299	0.163	5.64439e-06	INF
FKBP2	3.2876e-10	0.207446	0.898	0.819	5.95253e-06	INF
TXNDC12	3.35258e-10	0.188265	0.817	0.686	6.07018e-06	INF
PPA1	3.37388e-10	0.147085	0.886	0.717	6.10875e-06	INF
SIRT6	3.4525e-10	0.152787	0.41	0.251	6.2511e-06	INF
THEM6	3.51997e-10	0.109703	0.188	0.082	6.37326e-06	INF
SOAT1	3.58253e-10	0.122423	0.274	0.142	6.48652e-06	INF
IRF3	3.5871e-10	0.168343	0.507	0.342	6.49481e-06	INF
CSNK2A1	3.63192e-10	0.18607	0.668	0.514	6.57595e-06	INF
QARS	3.81684e-10	0.167688	0.881	0.754	6.91076e-06	INF
C1orf122	3.82145e-10	0.206337	0.936	0.883	6.91911e-06	INF
OXR1	3.83227e-10	0.184443	0.679	0.507	6.9387e-06	INF
PHF20L1	4.00196e-10	0.171492	0.576	0.409	7.24595e-06	INF
CCDC151	4.16386e-10	0.177194	0.313	0.176	7.53909e-06	INF
TAF12	4.49388e-10	0.175104	0.584	0.426	8.13661e-06	INF
SCYL1	4.5856e-10	0.186629	0.515	0.362	8.30269e-06	INF
ELP5	4.61197e-10	0.189958	0.512	0.358	8.35044e-06	INF
UNC50	4.70465e-10	0.191288	0.615	0.444	8.51824e-06	INF
TBCE	4.84191e-10	0.131749	0.305	0.166	8.76675e-06	INF
TMUB2	5.2189e-10	0.187405	0.468	0.316	9.44933e-06	INF
ADAMTS1	5.25676e-10	0.11543	0.222	0.105	9.51789e-06	INF
ZCCHC17	5.30039e-10	0.19056	0.729	0.555	9.59689e-06	INF
CAPN7	5.46349e-10	0.146951	0.36	0.213	9.89219e-06	INF
GOT1	5.49032e-10	0.196035	0.548	0.398	9.94078e-06	INF
TMEM248	5.50824e-10	0.158763	0.432	0.276	9.97322e-06	INF
NDUFA6	5.51732e-10	0.14821	0.978	0.931	9.98966e-06	INF
S100A13	5.65954e-10	0.195926	0.648	0.493	1.02472e-05	INF
OGFOD2	5.78576e-10	0.127273	0.244	0.121	1.04757e-05	INF
HK2	6.6851e-10	0.179147	0.26	0.136	1.2104e-05	INF
ATXN3	6.75843e-10	0.157184	0.479	0.321	1.22368e-05	INF
CFAP36	6.80755e-10	0.200705	0.695	0.546	1.23258e-05	INF
SQLE	7.01348e-10	0.206603	0.903	0.818	1.26986e-05	INF
C1orf54	7.09752e-10	0.182182	0.56	0.395	1.28508e-05	INF
KDELR1	7.11432e-10	0.158844	0.989	0.969	1.28812e-05	INF
CCNT1	7.37009e-10	0.117123	0.271	0.14	1.33443e-05	INF
NSDHL	7.39664e-10	0.156356	0.435	0.275	1.33924e-05	INF
ABCF3	7.39675e-10	0.133694	0.319	0.18	1.33926e-05	INF
XPNPEP3	7.48957e-10	0.131368	0.321	0.181	1.35606e-05	INF
ARX	7.74511e-10	0.134919	0.374	0.222	1.40233e-05	INF
STX12	7.7561e-10	0.128402	0.565	0.37	1.40432e-05	INF
IK	7.80718e-10	0.191477	0.731	0.579	1.41357e-05	INF
FKBPL	8.05423e-10	0.145409	0.255	0.133	1.4583e-05	INF
SERTAD1	8.29693e-10	0.16682	0.496	0.329	1.50224e-05	INF
GPR89B	8.45323e-10	0.12643	0.227	0.112	1.53054e-05	INF
HLA-E	8.7558e-10	0.180826	0.512	0.348	1.58532e-05	INF
TTC17	8.90688e-10	0.151547	0.554	0.376	1.61268e-05	INF
EMG1	9.28019e-10	0.164426	0.429	0.274	1.68027e-05	INF
USP37	9.40527e-10	0.107334	0.194	0.087	1.70292e-05	INF
OPTN	9.47111e-10	0.155068	0.385	0.234	1.71484e-05	INF
PIGA	9.65113e-10	0.105828	0.211	0.098	1.74743e-05	INF
INTS6	9.80642e-10	0.184356	0.518	0.362	1.77555e-05	INF
TPD52L2	9.87227e-10	0.167901	0.615	0.456	1.78747e-05	INF
REEP6	1.03645e-09	0.167314	0.418	0.269	1.87659e-05	INF
ACP1	1.03818e-09	0.178642	0.947	0.917	1.87974e-05	INF
FAM179B	1.07869e-09	0.151321	0.382	0.234	1.95307e-05	INF
TXLNG	1.08279e-09	0.144022	0.463	0.299	1.96049e-05	INF
PSMD9	1.10712e-09	0.158658	0.46	0.301	2.00456e-05	INF
DPH3	1.11093e-09	0.196916	0.648	0.489	2.01145e-05	INF
SF3A3	1.13645e-09	0.173077	0.623	0.456	2.05766e-05	INF
ZNF324	1.17372e-09	0.114259	0.216	0.103	2.12514e-05	INF
NGFR	1.19167e-09	0.135738	0.191	0.087	2.15764e-05	INF
VAMP2	1.22416e-09	0.162094	0.975	0.938	2.21646e-05	INF
GMPPA	1.22417e-09	0.125807	0.288	0.156	2.21649e-05	INF
SRFBP1	1.24019e-09	0.110059	0.299	0.162	2.24548e-05	INF
ATP6V1A	1.27018e-09	0.191503	0.554	0.399	2.29979e-05	INF
CLCN3	1.33451e-09	0.153143	0.488	0.323	2.41626e-05	INF
NDFIP1	1.3583e-09	0.160722	0.953	0.915	2.45933e-05	INF
UBA2	1.38628e-09	0.165701	0.809	0.658	2.51e-05	INF
TJP1	1.39909e-09	0.147703	0.446	0.287	2.53318e-05	INF
HSPE1	1.42646e-09	0.202059	0.956	0.944	2.58276e-05	INF
RHEB	1.48988e-09	0.173474	0.981	0.93	2.69758e-05	INF
AC093323.3	1.5155e-09	0.126103	0.288	0.157	2.74397e-05	INF
FAM114A1	1.6249e-09	0.120617	0.285	0.154	2.94204e-05	INF
ACTR6	1.64173e-09	0.140484	0.488	0.32	2.97252e-05	INF
PRPF19	1.67126e-09	0.185486	0.582	0.433	3.02599e-05	INF
CNN1	1.67301e-09	0.101396	0.163	0.068	3.02916e-05	INF
NDUFV1	1.69396e-09	0.177405	0.859	0.77	3.06709e-05	INF
CLDN4	1.75286e-09	0.114992	0.15	0.06	3.17373e-05	INF
ZNRD1	1.75613e-09	0.174347	0.546	0.389	3.17964e-05	INF
OTUD5	1.75645e-09	0.159433	0.465	0.311	3.18023e-05	INF
SYF2	1.76486e-09	0.165355	0.842	0.698	3.19545e-05	INF
RARS2	1.77054e-09	0.176665	0.598	0.449	3.20574e-05	INF
KCNK1	1.78955e-09	0.100113	0.169	0.072	3.24015e-05	INF
TRIM11	1.83628e-09	0.134618	0.305	0.171	3.32477e-05	INF
MYNN	1.98061e-09	0.122091	0.294	0.161	3.5861e-05	INF
CALY	2.00295e-09	0.161712	0.432	0.27	3.62653e-05	INF
AUP1	2.04817e-09	0.166049	0.709	0.562	3.70841e-05	INF
TMEM30A	2.0784e-09	0.147171	0.49	0.325	3.76316e-05	INF
AIDA	2.09873e-09	0.135164	0.488	0.32	3.79997e-05	INF
TMEM259	2.12565e-09	0.182333	0.543	0.396	3.84871e-05	INF
ANXA5	2.13659e-09	0.198056	0.778	0.623	3.86852e-05	INF
HSPB11	2.17213e-09	0.157842	0.657	0.503	3.93286e-05	INF
CDK9	2.28582e-09	0.138414	0.368	0.225	4.13871e-05	INF
PSMA3	2.35899e-09	0.180601	0.925	0.856	4.27118e-05	INF
TBRG1	2.47044e-09	0.149669	0.407	0.259	4.47297e-05	INF
DALRD3	2.52217e-09	0.191111	0.679	0.533	4.56665e-05	INF
PITRM1	2.57565e-09	0.124664	0.258	0.136	4.66347e-05	INF
HLA-DRB1	2.57695e-09	0.100997	0.177	0.078	4.66582e-05	INF
CHMP7	2.5874e-09	0.13081	0.385	0.235	4.68475e-05	INF
PCYT2	2.60566e-09	0.142614	0.335	0.198	4.71781e-05	INF
SLC25A37	2.60773e-09	0.157754	0.518	0.355	4.72156e-05	INF
OBFC1	2.70735e-09	0.128658	0.357	0.212	4.90192e-05	INF
PSMG3	2.72799e-09	0.188295	0.637	0.486	4.9393e-05	INF
RHOC	2.85117e-09	0.172615	0.825	0.688	5.16234e-05	INF
TOX4	2.92498e-09	0.182977	0.584	0.441	5.29597e-05	INF
COX6A1	2.97762e-09	0.125597	1	0.999	5.39128e-05	INF
TRPM4	3.08739e-09	0.109781	0.219	0.107	5.59004e-05	INF
UPP1	3.14548e-09	0.199515	0.316	0.184	5.6952e-05	INF
RSAD1	3.16602e-09	0.13614	0.294	0.166	5.73239e-05	INF
RBM7	3.30322e-09	0.167483	0.604	0.433	5.98082e-05	INF
TTI2	3.30477e-09	0.115325	0.258	0.136	5.98361e-05	INF
SPPL2B	3.32299e-09	0.141391	0.399	0.252	6.0166e-05	INF
ZNF330	3.41398e-09	0.150758	0.584	0.419	6.18136e-05	INF
MPG	3.51872e-09	0.177827	0.673	0.535	6.37099e-05	INF
MRPL30	3.5782e-09	0.12656	0.385	0.234	6.47869e-05	INF
ZNF408	3.62861e-09	0.123729	0.266	0.144	6.56996e-05	INF
HAT1	3.66133e-09	0.152147	0.587	0.414	6.6292e-05	INF
RRAGD	3.74471e-09	0.155291	0.396	0.25	6.78018e-05	INF
GDI2	3.89041e-09	0.162275	0.95	0.914	7.04398e-05	INF
RELL2	3.92762e-09	0.100011	0.199	0.094	7.11136e-05	INF
TCEB1	4.00393e-09	0.16393	0.903	0.851	7.24951e-05	INF
SF3A2	4.0085e-09	0.187092	0.573	0.43	7.25779e-05	INF
REXO4	4.0095e-09	0.146569	0.476	0.322	7.2596e-05	INF
LGALSL	4.01775e-09	0.133563	0.38	0.231	7.27454e-05	INF
ZNF830	4.14023e-09	0.134361	0.385	0.239	7.49631e-05	INF
CDC42EP5	4.2954e-09	0.13028	0.244	0.127	7.77726e-05	INF
RRAS	4.31474e-09	0.116367	0.28	0.152	7.81227e-05	INF
USPL1	4.36251e-09	0.10546	0.247	0.127	7.89877e-05	INF
MOSPD1	4.36681e-09	0.143837	0.393	0.245	7.90655e-05	INF
BMS1	4.40623e-09	0.15493	0.388	0.242	7.97793e-05	INF
HYOU1	4.51917e-09	0.149826	0.33	0.196	8.18241e-05	INF
BZW1	4.65259e-09	0.173421	0.956	0.904	8.42399e-05	INF
C19orf52	4.67971e-09	0.157293	0.474	0.32	8.47309e-05	INF
TSSC4	4.72224e-09	0.169665	0.601	0.439	8.55008e-05	INF
FBXO22	5.06932e-09	0.163105	0.535	0.387	9.17852e-05	INF
ARMC5	5.16861e-09	0.114538	0.252	0.133	9.35829e-05	INF
GGCX	5.25025e-09	0.139076	0.352	0.216	9.50611e-05	INF
MTMR6	5.40017e-09	0.108973	0.31	0.175	9.77754e-05	INF
MESP1	5.40765e-09	0.114314	0.238	0.123	9.79109e-05	INF
JMJD4	5.51498e-09	0.149531	0.299	0.175	9.98542e-05	INF
TFB2M	5.69717e-09	0.13664	0.302	0.174	0.000103153	INF
ATP6V1B2	5.7672e-09	0.167711	0.679	0.522	0.000104421	INF
ACTR10	6.03029e-09	0.160412	0.756	0.626	0.000109184	INF
ORMDL3	6.42197e-09	0.140364	0.38	0.24	0.000116276	INF
BAG6	6.62748e-09	0.155488	0.823	0.659	0.000119997	INF
CTDP1	6.67044e-09	0.117715	0.235	0.122	0.000120775	INF
MPPE1	6.73061e-09	0.134543	0.321	0.191	0.000121865	INF
TRMT6	6.81362e-09	0.156467	0.424	0.281	0.000123367	INF
RQCD1	6.82998e-09	0.174251	0.404	0.266	0.000123664	INF
WDTC1	7.30688e-09	0.121099	0.283	0.156	0.000132298	INF
TMEM50B	7.34875e-09	0.183897	0.659	0.512	0.000133056	INF
RP11-841O20.2	7.4001e-09	0.128761	0.191	0.091	0.000133986	INF
FKBP14	7.46726e-09	0.134714	0.316	0.184	0.000135202	INF
CXorf40B	7.79555e-09	0.128814	0.28	0.157	0.000141146	INF
SRP68	7.96547e-09	0.146892	0.632	0.458	0.000144223	INF
CAB39L	8.05994e-09	0.152007	0.233	0.122	0.000145933	INF
C1orf109	8.12803e-09	0.166833	0.427	0.281	0.000147166	INF
CHP1	8.1676e-09	0.193421	0.457	0.314	0.000147883	INF
SLC25A51	8.35339e-09	0.117848	0.18	0.084	0.000151246	INF
SMNDC1	8.49414e-09	0.184259	0.537	0.397	0.000153795	INF
PUM3	8.49521e-09	0.128005	0.399	0.252	0.000153814	INF
ABHD10	8.75446e-09	0.139604	0.429	0.276	0.000158508	INF
INTS4	8.76387e-09	0.109959	0.271	0.148	0.000158679	INF
STK40	8.96882e-09	0.12512	0.288	0.162	0.000162389	INF
DPP8	9.13013e-09	0.129885	0.338	0.202	0.00016531	INF
GM2A	9.15131e-09	0.104852	0.216	0.108	0.000165694	INF
PTP4A2	9.36554e-09	0.171007	0.823	0.715	0.000169572	INF
SURF1	9.43782e-09	0.174122	0.704	0.571	0.000170881	INF
CCDC127	9.535e-09	0.134591	0.38	0.239	0.000172641	INF
ZNF131	9.93543e-09	0.158417	0.488	0.34	0.000179891	INF
TUBA1C	1.00249e-08	0.129372	0.479	0.317	0.000181511	INF
MTO1	1.02905e-08	0.112824	0.247	0.131	0.00018632	INF
C9orf78	1.06712e-08	0.174211	0.623	0.456	0.000193212	INF
GGNBP2	1.07689e-08	0.181896	0.753	0.614	0.000194982	INF
B4GALT4	1.08885e-08	0.128396	0.446	0.288	0.000197146	INF
IDH3G	1.12152e-08	0.151316	0.695	0.534	0.000203062	INF
GPR180	1.12746e-08	0.116787	0.269	0.148	0.000204137	INF
DDX51	1.15197e-08	0.121223	0.216	0.11	0.000208576	INF
NSUN6	1.2003e-08	0.116096	0.302	0.172	0.000217326	INF
PISD	1.20188e-08	0.125592	0.363	0.222	0.000217613	INF
VAMP7	1.22509e-08	0.119725	0.38	0.234	0.000221814	INF
KLC2	1.28922e-08	0.118387	0.435	0.28	0.000233426	INF
LRRC41	1.29592e-08	0.166658	0.681	0.535	0.00023464	INF
EARS2	1.31503e-08	0.101771	0.211	0.105	0.000238099	INF
PDHB	1.34518e-08	0.171507	0.759	0.614	0.000243558	INF
FUBP3	1.34572e-08	0.143206	0.449	0.303	0.000243656	INF
SMAP2	1.35032e-08	0.122887	0.31	0.181	0.000244489	INF
NSUN5	1.39136e-08	0.154373	0.51	0.36	0.00025192	INF
THAP11	1.40275e-08	0.141807	0.49	0.335	0.000253981	INF
PSAP	1.45673e-08	0.131458	1	0.988	0.000263756	INF
EAPP	1.46634e-08	0.197311	0.698	0.592	0.000265496	INF
MAFB	1.48168e-08	0.14131	0.222	0.113	0.000268273	INF
PHTF2	1.50434e-08	0.114839	0.324	0.189	0.000272375	INF
ARPP19	1.51367e-08	0.166718	0.895	0.792	0.000274065	INF
[truncated: 10,700 more rows]
