# Supplementary material for: Brainstem Organoids From Human Pluripotent Stem Cells
Source: Front Neurosci. 2020 Jun 26;14:538. doi: 10.3389/fnins.2020.00538 (PMC7332712; doi:10.3389/fnins.2020.00538)
Supplement: Supplementary file 8 [file Table_7.xlsx]

## Sheet: UCSD vs Lancaster
Supplemental Table 7: Differentially expressed genes between hBSOs and hCOs in RNA-seq analysis.
Gene_name	log (hBSO/hCOs)	FDR (hBSOs/hCOs)	A (hBSOs/hCOs)
A1CF	-6.97788	5.00519e-05	-0.965013
A2M	-3.56459	0.00594738	9.17069
A4GALT	3.38877	0.0275226	5.37032
AACSP1	-4.22299	0.128534	-0.965013
ABCA13	2.6839	0.168922	4.69595
ABCB5	8.12684	6.2745e-08	-0.965013
ABCC9	3.63206	0.00985197	6.25749
ABCG2	-5.98381	8.50467e-05	4.29284
ABHD12B	4.21995	0.0219443	-0.965013
ABI3BP	-2.65	0.118118	5.94786
ABLIM2	2.49125	0.177811	5.59963
ABR	-3.2547	0.037487	5.25021
ACACA	-3.33847	0.0558453	3.97017
ACAN	-4.43245	0.000799901	5.9322
ACKR3	-2.31759	0.178119	8.38256
ACP5	5.12352	6.80397e-05	6.91576
ACPP	-5.86685	0.000296958	3.6494
ACSL5	-6.44539	0.000263075	-0.965013
ACSM1	3.88553	0.0499339	-0.965013
ACSM3	-3.63803	0.0128913	5.11995
ACTC1	-2.75351	0.0931514	5.48504
ADAMTS1	-2.29561	0.177908	9.89445
ADAMTS19	-2.49283	0.138394	6.51698
ADCY10	-3.375	0.172006	2.98843
ADGB	5.36197	0.000951619	-0.965013
ADGRF5	-5.72549	0.000484337	3.57872
ADGRG2	2.46243	0.170365	6.28566
ADGRG6	2.52812	0.114958	8.02745
ADH4	-6.76731	8.7496e-05	-0.965013
ADM5	-3.301	0.19543	2.95143
ADTRP	4.57142	0.0847144	2.63971
AFP	-15.6945	3.71736e-21	8.56323
AGPAT4-IT1	-3.49601	0.0875256	3.46398
AGPAT5	3.14333	0.113833	3.92567
AGT	-3.12707	0.0219443	8.1124
AGTR1	-8.47723	1.70527e-07	-0.965013
AGXT2	-4.72549	0.0356906	-0.965013
AHNAK	-3.14109	0.0184152	12.5231
AHSG	-11.5057	2.67999e-13	6.46882
AK7	2.52616	0.112866	8.0094
AK8	3.02493	0.0578138	5.45143
AKAP14	4.77982	0.00116621	4.74391
AKAP4	-5.16159	0.0125801	-0.965013
AKAP5	-3.91689	0.00421538	5.76188
AKR1B10	-8.27466	3.47272e-07	3.8533
AKR1B15	-6.0643	0.000874608	-0.965013
AKR1D1	-7.99558	1.08213e-06	3.71376
ALB	-6.96895	6.93851e-06	4.20045
ALDH1A1	-5.69765	1.12436e-05	6.88672
ALDH1A3	2.38303	0.158206	8.21794
ALDOB	-5.99558	0.00112927	-0.965013
ALKAL2	4.94693	0.0331219	2.82747
ALOX15	-2.65595	0.141882	5.36588
ALOX15B	-5.28189	0.000852598	3.94188
ALPK2	-5.32453	5.83347e-05	5.9632
ALPPL2	-3.3161	0.115886	3.69595
AMBN	-6.92343	5.83347e-05	-0.965013
AMBP	-8.51455	1.52192e-07	3.97325
AMDHD1	-3.54492	0.187809	2.48843
AMN	-2.89179	0.0955607	4.86231
AMPD3	3.25568	0.0228181	6.44128
ANGPT1	-3.04831	0.0522636	5.48806
ANGPTL3	-5.92343	0.00134175	-0.965013
ANKRD1	-2.97907	0.076974	5.1124
ANKRD18B	-2.41247	0.177811	6.17013
ANKRD37	3.09616	0.033458	6.60252
ANKRD66	5.47049	0.000874608	4.08925
ANO4	4.74937	0.000609512	5.53604
ANO9	-3.72549	0.119422	2.57872
ANPEP	-3.25101	0.0295018	5.42894
ANXA3	-3.12502	0.0303004	6.32288
ANXA8	-8.10155	9.62652e-08	4.76675
ANXA8L1	-7.87644	1.64431e-06	-0.965013
AP1M2	-7.04742	4.18941e-05	3.23968
APELA	-6.39292	0.000304948	2.91243
APLNR	-2.77048	0.0749025	6.38661
APOA1	-8.36169	2.29973e-10	8.89682
APOA1-AS	-5.39292	0.0245589	2.41243
APOA2	-11.7998	6.11401e-13	-0.965013
APOA4	-11.4662	2.15503e-12	5.44906
APOB	-9.35898	8.97109e-12	8.91902
APOC2	-5.72549	0.00235433	-0.965013
APOC3	-12.0293	2.80833e-13	-0.965013
APOC4-APOC2	-5.76731	0.00210518	-0.965013
APOD	2.99133	0.0830163	4.84967
APOH	-7.04742	4.18941e-05	3.23968
APOL6	-2.88596	0.145651	4.15895
AQP1	-2.79434	0.0499339	11.035
ARG1	-4.88596	0.0254852	-0.965013
ARHGAP22	4.02493	0.0220498	3.95143
ARHGEF39	-2.67045	0.159808	4.51063
ARID3C	-3.09746	0.0969606	3.84967
ARMC3	4.79937	0.000443828	5.92361
ARNTL2	2.4253	0.160793	6.85205
ARSE	-2.45517	0.156074	6.33587
ASCL1	3.0903	0.0224821	9.52121
ASCL2	4.78823	0.00543806	-0.965013
ASGR2	-6.52067	0.000200648	-0.965013
ASIC4	2.87152	0.0720315	5.95969
ASMTL	-5.33847	0.000706994	3.97017
ASPA	6.58114	2.06377e-05	-0.965013
ASPG	-5.16159	0.0125801	-0.965013
ATAD5	-2.88173	0.0465959	7.32676
ATAT1	6.21995	0.000810192	3.46398
ATP10A	5.69289	0.000424428	4.20045
ATP6V1C2	4.43236	0.00347667	4.89211
ATP7B	-2.48291	0.114258	10.2289
ATP8A2	2.91807	0.0392414	8.74377
ATP8B1	-3.85304	0.012816	4.44985
AURKB	-2.45126	0.147239	7.07089
AVPR1A	3.28797	0.0251888	5.90488
B3GNT4	3.8214	0.0875256	3.2647
BAAT	5.66575	0.0046303	3.18688
BAG6	-3.55741	0.0108202	6.01824
BCAN	5.02487	5.00519e-05	10.0263
BCAS1	3.6099	0.0872035	-0.965013
BCO1	3.92491	0.00517881	5.77589
BDNF	2.49811	0.152702	6.18802
BEX5	2.31693	0.195498	7.4432
BHLHE40-AS1	3.6839	0.051386	3.78091
BHLHE41	4.89335	0.000105082	7.60803
BNC1	-6.89456	1.58466e-07	6.62268
BNIPL	-3.301	0.19543	2.95143
BRINP3	-3.20789	0.0325631	5.31992
BSX	5.40636	0.0101477	3.05718
C10orf105	2.71681	0.133549	5.41285
C10orf90	6.15639	7.71889e-05	-0.965013
C11orf88	5.53989	9.15001e-05	5.44587
C11orf97	4.19486	0.0363571	3.45143
C1GALT1C1L	-3.95996	0.195498	-0.965013
C1orf158	6.03439	0.00150205	3.3712
C1orf189	5.49125	0.00775382	3.09963
C1orf194	3.16932	0.0598085	5.10859
C1orf210	-3.57663	0.106642	3.08925
C1orf61	-9.43245	4.95806e-09	4.4322
C1orf87	4.21995	0.0219443	-0.965013
C1QL4	3.3294	0.0245338	5.82606
C1QTNF7	-4.22299	0.00481186	4.41243
C20orf85	5.84579	0.000255998	4.2769
C22orf15	4.11686	0.0427031	3.41243
C22orf23	3.22987	0.0967857	4.29086
C2orf48	-3.63803	0.0949912	3.11995
C2orf50	3.78151	0.00928969	5.56668
C2orf71	4.47745	0.00632737	4.17769
C2orf72	-3.1796	0.0240526	6.79763
C2orf73	3.63499	0.0601168	3.75646
C2orf81	2.35709	0.195498	6.742
C2orf88	3.45508	0.015527	5.98843
C3	-6.53285	1.28159e-06	5.9824
C3orf35	-2.91814	0.0907238	4.9824
C3orf80	4.4126	0.00176799	5.36766
C3orf85	-4.63803	0.0499339	-0.965013
C4orf47	2.51901	0.155793	6.25737
C4orf54	3.6099	0.0872035	-0.965013
C5AR1	3.10792	0.045144	5.49293
C5orf49	3.83446	0.00528937	6.17812
C5orf63	-4.63803	0.0499339	-0.965013
C5orf66-AS1	-6.6604	0.000130749	-0.965013
C6orf141	-3.00726	0.126269	3.80457
C7	3.29271	0.0391317	5.00036
C7orf57	2.91217	0.0751065	5.61744
C8B	-4.22299	0.128534	-0.965013
C8orf34	4.57142	0.00222557	4.63971
C9orf135	3.46	0.024319	5.084
C9orf24	5.01541	0.000356777	5.44667
CA10	4.12574	0.00123047	7.5868
CA12	-2.63264	0.0914049	7.09838
CA2	3.49397	0.00733066	9.82891
CABLES1	3.30342	0.0149371	7.46514
CACFD1	4.88553	0.0403403	2.79677
CACNA1S	3.6839	0.0872035	-0.965013
CALB1	3.40261	0.0124542	7.18459
CALB2	6.14333	8.01961e-05	-0.965013
CALHM5	3.44943	0.0969606	3.66368
CAPN3	3.57059	0.0072189	7.69389
CAPSL	5.89595	6.51017e-05	4.88694
CARD11	-2.70031	0.123247	5.15359
CARD16	-4.44539	0.071628	-0.965013
CARNS1	-3.20097	0.0284842	5.77589
CASC1	3.28706	0.0222704	6.38985
CASC2	2.85947	0.0811843	5.8712
CASP10	-4.33847	0.0872035	-0.965013
CAT	-4.95996	0.0219443	-0.965013
CATIP	2.97668	0.165267	3.84234
CAVIN1	-3.03562	0.0409209	5.93422
CAVIN2	-3.73757	0.0175398	4.39211
CBLN1	5.48606	9.05192e-06	10.3732
CCDC103	2.91451	0.0685333	5.71815
CCDC114	2.94693	0.0872035	5.1494
CCDC140	3.94693	0.0142609	4.6494
CCDC157	2.65475	0.176128	5.00331
CCDC169	-3.63803	0.0949912	3.11995
CCDC169-SOHLH2	-3.77553	0.0358559	3.92567
CCDC170	4.51356	0.000774051	6.07022
CCDC194	-3.44539	0.133624	3.02363
CCDC39	4.45649	0.00207313	5.16721
CCDC60	4.75429	0.000599609	5.5385
CCDC65	3.21283	0.0346574	5.76777
CCDC68	-3.06253	0.0495097	5.49516
CCDC78	2.75024	0.106642	5.81659
CCDC81	2.46631	0.198856	5.49405
CCDC96	3.66575	0.00975085	5.77184
CCNO	5.34154	5.95303e-05	6.3467
CD244	-4.72549	0.119422	2.07872
CD300E	-6.59223	0.000156754	3.01209
CD34	-5.18647	0.000145756	5.63113
CD44	-3.3976	0.0114464	7.24766
CD84	-5.33847	0.00775382	-0.965013
CD93	-7.0643	1.64431e-06	4.83308
CDA	-4.33847	0.0872035	-0.965013
CDC20B	4.91369	7.4938e-05	9.03967
CDC42EP5	6.32775	0.000588165	3.51788
CDC45	-3.54492	0.0311643	4.0734
CDCA7	-2.60828	0.092537	7.63482
CDCP1	-6.04175	6.98444e-05	4.32181
CDH13	-2.86042	0.0844425	5.31611
CDH18	4.77055	0.000206806	7.1316
CDH5	-8.20789	4.57981e-07	3.81992
CDHR3	2.77938	0.0872035	5.99162
CDK15	4.14707	0.00420335	5.23489
CDK7	3.88553	0.00760637	5.29677
CDKN2B	3.30342	0.0301628	5.46514
CDKN2C	-2.99558	0.111499	4.21376
CDX2	-7.33847	1.36828e-05	-0.965013
CEACAM1	3.26886	0.150454	3.5734
CEACAM19	-2.66357	0.160222	4.85511
CERKL	2.96023	0.0585366	6.00404
CES1	-5.22299	0.0110679	-0.965013
CFAP126	3.97078	0.00224649	7.24628
CFAP157	3.73452	0.0138137	5.02862
CFAP161	3.88553	0.0311643	3.88173
CFAP206	2.90334	0.05212	6.61303
CFAP299	4.85382	0.0041921	-0.965013
CFAP43	3.13606	0.0240915	7.47662
CFAP45	3.79493	0.00472602	6.5734
CFAP47	3.02939	0.0510232	5.95616
CFAP52	4.26886	0.00144378	6.29579
CFAP54	3.02731	0.0480236	5.86766
CFAP57	3.34548	0.0266622	5.48617
CFAP61	4.59079	0.000713669	5.97132
CFAP65	5.66575	0.000384699	-0.965013
CFAP70	2.69468	0.0817517	7.02327
CFAP73	3.6099	0.0378451	4.15895
CFAP74	3.74279	0.00787182	5.81036
CFAP77	2.49368	0.191894	5.6883
CFAP97D2	3.53189	0.106642	-0.965013
CFI	2.48127	0.160277	6.45262
CFL1P1	3.36197	0.159808	-0.965013
CHCHD10	5.65659	0.000492959	4.1823
CHL1	2.98646	0.0635332	5.4322
CHMP4A	5.6099	0.00583229	3.15895
CHRNB1	3.53189	0.106642	-0.965013
CHRND	2.8431	0.177908	4.36051
CHST9	2.37493	0.158756	8.14138
CKM	3.13456	0.195498	3.50624
CLCF1	-3.18823	0.0722261	4.11744
CLDN1	3.47516	0.00852403	8.50097
CLDN11	2.34469	0.194986	6.91867
CLDN16	3.26886	0.195498	-0.965013
CLDN7	-3.56568	0.0103751	6.02237
CLEC12A	-4.44539	0.071628	-0.965013
CLEC14A	-3.88596	0.0886281	2.65895
CLEC1B	-4.22299	0.128534	-0.965013
CLEC4A	-3.41062	0.0444744	4.00624
CLIC3	-5.44539	0.0219443	2.43866
CLIC6	5.53333	2.23278e-05	6.92802
CLRN3	-5.54492	0.0041921	-0.965013
CLUL1	3.47311	0.0101477	7.09056
CNKSR1	-2.79331	0.120067	4.57206
CNPY1	4.24217	0.00109641	6.79701
CNTNAP2	2.50881	0.131583	7.00073
COBLL1	-3.4182	0.00916359	9.0617
COL11A2	5.57142	0.00627491	3.13971
COL12A1	-2.51416	0.122291	7.27683
COL13A1	-3.50373	0.00982094	6.95969
COL14A1	-5.45143	2.91914e-05	6.52915
COL16A1	-2.35544	0.185381	6.59413
COL1A1	-3.37732	0.00957015	13.1778
COL21A1	-5.32084	4.58539e-05	6.62432
COL3A1	-3.75496	0.00283893	15.2529
COL5A1	-2.8707	0.0403013	12.575
COL6A3	-2.89902	0.0377392	10.7429
COL8A2	-2.33847	0.169857	8.47017
CORIN	3.10447	0.0503492	5.60668
CORO7	4.8214	0.0444744	2.7647
CORO7-PAM16	4.78823	0.0495097	2.74812
COX6B2	-3.83817	0.00446005	6.02737
CPEB1	3.57142	0.159808	3.13971
CPLX3	4.47943	0.00145431	5.40107
CPNE9	3.31617	0.0779839	4.01209
CPSF1	3.42086	0.029556	5.23436
CPVL	2.3316	0.173883	8.27469
CPZ	-2.85385	0.0483943	7.92426
CRB3	-3.88596	0.0334208	3.65895
CREB3L3	-3.49601	0.0875256	3.46398
CREG2	-2.54492	0.128449	6.15836
CRHBP	-4.61785	0.00102385	5.19482
CRIP1	4.21372	0.00138924	6.46086
CRISPLD2	-4.15754	0.000896891	8.74894
CROCC2	5.03439	0.00108293	4.45616
CRTAC1	-2.607	0.105269	6.57406
CRX	5.18979	0.000305267	5.27082
CRYAA2	3.26886	0.195498	-0.965013
CRYAB	3.57307	0.00648297	8.29028
CRYBG1	-3.72549	0.119422	2.57872
CRYZ	-4.44539	0.071628	-0.965013
CSF2RB	-4.54492	0.187809	1.98843
CSF3R	-4.5125	0.00187978	4.55718
CST1	-6.72549	0.000105082	-0.965013
CTSF	-5.33847	0.0277684	2.38521
CTSV	-2.49429	0.123247	7.8211
CXCL1	-3.95996	0.195498	-0.965013
CXCL13	6.86182	6.97398e-06	-0.965013
CXCR4	2.28726	0.185417	9.23234
CXorf36	-6.56877	0.000178905	-0.965013
CYP1A1	-3.65433	0.0126216	5.00257
CYP26A1	-2.4253	0.176548	5.88282
CYP27B1	3.33597	0.0415798	4.82934
CYP2A6	-4.39292	0.0245589	2.91243
CYP2B7P	-5.33847	0.00775382	-0.965013
CYP2W1	-5.16159	0.045407	2.29677
DAPP1	-5.09746	0.0142586	-0.965013
DAW1	4.6099	0.0121897	3.65895
DCN	-3.26321	0.0131821	11.1646
DCT	8.55886	7.26942e-11	11.6334
DDAH2	7.44412	1.4546e-05	4.07606
DDN	3.60404	0.0125801	5.85646
DDR1	-2.57663	0.195498	4.58925
DDX3Y	-5.80796	0.00194426	-0.965013
DGAT1	5.42806	0.000809837	-0.965013
DGKG	3.80491	0.0219443	4.25646
DHRS2	3.6207	0.0192142	4.97171
DHRSX	3.88553	0.0175398	4.29677
DIAPH3	-2.70578	0.0968078	5.7693
DIO1	-5.33847	0.00775382	-0.965013
DIO2	2.55732	0.140879	6.27652
DIO3	2.40722	0.159808	7.23004
DKK1	-3.22299	0.0601168	4.6494
DKK2	-4.50745	0.000450522	6.67013
DLEC1	3.25679	0.0252822	5.9824
DLK1	2.43602	0.125344	13.6085
DLX5	-6.0643	0.000874608	2.74812
DLX6	-3.57663	0.106642	3.08925
DLX6-AS1	-5.95996	0.00123107	2.69595
DNAAF1	3.73353	0.0106623	5.54269
DNAAF3	2.96463	0.046596	6.59121
DNAH11	4.39382	0.00189283	5.35827
DNAH12	5.42806	0.00957015	3.06803
DNAH17	-4.09746	0.159808	-0.965013
DNAH3	4.64737	0.00775382	-0.965013
DNAH5	2.92491	0.0812895	5.27589
DNAH7	2.99801	0.0400496	7.06246
DNAH9	4.02493	0.00255239	6.53639
DNAI2	5.07622	0.00291663	3.89211
DNM3OS	-5.16159	9.83353e-05	5.7562
DOCK8	2.48535	0.178317	5.989
DPPA2	-4.72549	0.119422	2.07872
DPYS	-4.33847	0.0872035	-0.965013
DRC1	3.03718	0.0296249	8.02234
DRC3	3.29743	0.0356906	5.32465
DRC7	4.15639	0.00815521	4.4322
DRGX	2.49499	0.167527	6.06093
DSC3	-6.10564	1.30437e-06	7.76879
DSG4	-4.33847	0.0872035	-0.965013
DTHD1	3.49125	0.195498	3.09963
DUSP13	3.16932	0.195498	-0.965013
DYNC1I1	2.38998	0.167466	7.22142
DYNLRB2	3.42498	0.033458	4.87385
E2F8	-2.60486	0.188982	4.47784
EBLN2	-2.90106	0.132794	4.48843
ECEL1	3.39323	0.00957554	10.2355
ECEL1P1	-3.07099	0.0868721	4.5734
ECSCR	-6.22299	0.000551817	-0.965013
EDAR	4.88029	0.000556773	5.37911
EFCAB1	3.72366	0.00494323	7.30329
EFCAB12	4.15898	0.00816914	4.75542
EFHC2	3.15453	0.0247152	7.06055
EGFLAM	-4.49983	0.000875046	5.66633
EGLN3	2.76963	0.0681849	7.35353
ELF3	-3.16855	0.071694	4.47017
ELMOD1	-2.65133	0.113688	5.79652
EMCN	-5.88596	0.00147921	2.65895
EMP1	5.82109	2.79904e-06	8.96499
EMX1	-6.94181	5.35264e-05	-0.965013
EN1	5.85542	9.61847e-06	6.60364
EN2	5.08457	5.35264e-05	8.25384
ENKUR	2.75047	0.0721107	6.89916
ENO3	2.3268	0.174451	8.28559
ENO4	5.01159	0.000551817	5.18172
ENPP1	-3.22299	0.0209691	6.75373
EOMES	-2.89583	0.0487796	6.68745
EPCAM	-3.425	0.00943837	8.23583
EPHA5	-2.8763	0.0499339	7.30387
EPHA6	2.66863	0.115505	5.93625
EPSTI1	-3.16641	0.04753	4.99962
ERFE	2.83012	0.0851569	5.67595
ERN2	4.16932	0.19543	2.43866
ERVH48-1	-8.3795	3.14443e-08	4.90572
ESAM	-3.84748	0.0118774	4.63971
ESM1	2.30839	0.185078	8.09316
ESPL1	-3.37827	0.0172548	5.86454
ESRG	-6.72549	1.76074e-05	4.07872
ESRP1	-3.37656	0.0126048	6.92782
ETV1	2.29554	0.179257	9.73059
ETV3L	4.6099	0.00870627	-0.965013
EVA1A	2.58436	0.121529	6.69058
EXTL1	3.07896	0.0375359	6.21541
F11R	-2.24355	0.199645	9.54511
F2	-6.94181	5.35264e-05	-0.965013
FABP1	-10.0789	3.75815e-10	-0.965013
FABP6	2.625	0.190642	4.98843
FADS6	-3.63803	0.159808	2.53499
FAM107A	-2.93396	0.0456183	6.99031
FAM110C	3.34382	0.0214908	5.9328
FAM124B	-3.69692	0.021034	4.1494
FAM157B	-3.16159	0.195498	3.29677
FAM160A1-DT	3.49125	0.195498	3.09963
FAM163B	-3.11608	0.0903608	4.08137
FAM166B	4.37692	0.00273276	5.12742
FAM181B	3.01016	0.0313101	8.39824
FAM183A	4.13676	0.00331896	5.42238
FAM184B	4.73701	0.00847891	3.72251
FAM187A	3.09894	0.0963871	4.48843
FAM213B	3.33925	0.0722261	4.02363
FAM216B	5.64119	2.86174e-05	6.34452
FAM221B	4.6839	0.0680218	2.69595
FAM238C	-3.3605	0.0969606	3.71815
FAM72A	-3.09746	0.0969606	3.84967
FAM72B	-2.85102	0.107568	4.60092
FAM81B	4.34382	0.0015623	5.84784
FAM83B	-6.70412	0.000111117	-0.965013
FAM92B	3.74279	0.0177216	4.81036
FANK1	2.85168	0.0613448	6.68673
FBL	-5.52416	6.15666e-05	5.28541
FBXO17	-6.39292	0.000304948	-0.965013
FBXO4	-2.80796	0.159808	4.44188
FCRLA	5.99133	0.000130749	-0.965013
FENDRR	-5.76731	0.00918341	2.59963
FERMT1	-3.57663	0.0242697	4.67421
FERMT3	-3.05307	0.0654117	4.82747
FETUB	-6.78778	8.39292e-05	-0.965013
FFAR4	6.29271	0.00067265	3.50036
FGA	-11.9095	4.40754e-13	-0.965013
FGB	-12.5099	6.84564e-14	-0.965013
FGF10	-3.19875	0.063553	4.63727
FGF12	2.40428	0.158373	7.53342
FGF17	3.00583	0.0746955	5.17884
FGF19	-4.03035	0.0592792	2.73115
FGFBP3	-3.76215	0.00299793	9.4044
FGFR3	-3.10672	0.021034	10.7329
FGFR4	-2.50238	0.146699	6.25256
FGG	-11.5344	1.93203e-12	-0.965013
FIBIN	-3.61294	0.00840283	6.38042
FKBP11	-2.99082	0.0413306	6.42084
FLI1	-2.38398	0.1802	6.49293
FLJ12825	-5.33847	0.0277684	2.38521
FLOT1	-2.95996	0.116117	4.36588
FLT1	-8.80545	6.65659e-09	5.1187
FMN1	4.6839	0.00155577	5.01788
FMO1	-4.29624	0.00309459	4.86409
FMO5	-3.22299	0.0755792	3.91243
FMOD	-3.16293	0.0209319	7.85202
FN1	-2.24835	0.195156	12.9854
FNDC10	2.36197	0.187809	7.02684
FOLR1	4.05623	0.00489162	5.55204
FOXA1	-5.92343	0.00134175	2.67769
FOXA2	-5.88596	0.00147921	-0.965013
FOXD1	-3.71332	0.0184504	4.37999
FOXD2	-4.03035	0.0592792	2.73115
FOXF1	-3.05617	0.0401279	6.10204
FOXG1	-10.5449	7.26942e-11	4.98843
FOXH1	-2.73757	0.140374	4.89211
FOXJ1	3.84944	0.00227487	9.32312
FOXL2NB	-4.44539	0.071628	-0.965013
FREM1	-3.84118	0.00279844	7.59076
FRG2DP	3.44943	0.128534	-0.965013
FRMD3	3.10273	0.037233	6.15329
FRMD7	3.6839	0.051386	3.78091
FRZB	-3.84629	0.00212885	10.3704
FSHR	-4.44539	0.071628	-0.965013
FST	-3.93396	0.00297433	6.49031
FTCD	-4.375	0.0136235	3.48843
FUT9	-3.09234	0.0252683	7.52893
FZD10	2.48146	0.118298	9.28822
G0S2	-5.49999	1.95679e-05	7.10982
GABRG1	-4.72549	0.0356906	-0.965013
GABRG3	-2.66551	0.159808	4.74917
GABRP	-5.65085	4.43473e-05	5.34875
GAL	3.3288	0.0284842	5.47784
GAPLINC	5.08989	0.00210518	-0.965013
GAS6-AS2	4.50493	0.00571106	4.19143
GATA3	-2.45679	0.157931	6.11429
GATA4	-4.09746	0.159808	-0.965013
GATA5	-4.67365	0.000497124	5.95969
GATA6	-8.60957	4.95806e-09	5.60572
GATA6-AS1	-8.67695	8.9373e-08	-0.965013
GBA3	-5.84748	0.00775382	2.63971
GBP2	-2.82246	0.114197	4.58663
GBP3	-4.80796	0.0301628	-0.965013
GBP4	-4.57663	0.00775382	3.58925
GCK	2.65743	0.157074	5.14215
GCSAML	-4.09746	0.159808	-0.965013
GCSAML-AS1	5.03439	0.0026564	-0.965013
GDA	3.57142	0.159808	3.13971
GDF5	4.6694	0.00164999	5.01063
GFI1B	-4.80796	0.0301628	-0.965013
GIMAP1	-3.95996	0.195498	-0.965013
GIMAP4	-5.16159	0.0125801	-0.965013
GIMAP6	-4.54492	0.0600919	-0.965013
GJA4	-5.92343	0.000240863	3.67769
GJA5	-3.07544	0.0622302	4.83865
GJB1	-4.54492	0.00563754	3.98843
GLI1	-6.25274	8.39292e-05	3.84234
GLIS3	3.04786	0.0393991	6.40149
GLYAT	-4.09746	0.159808	-0.965013
GMNC	5.57421	4.35812e-05	5.94846
GNG13	3.94693	0.04202	-0.965013
GNG8	2.65743	0.157074	5.14215
GNGT1	5.29271	0.00153631	4.00036
GNL1	3.8214	0.0388594	3.84967
GNRH2	-7.39292	1.12436e-05	3.41243
GOLGA2P10	-3.39884	0.0403013	4.58532
GOLGA6A	4.14333	0.0397807	3.42567
GOLGA6D	3.88553	0.0499339	-0.965013
GOLGA6L10	-4.88596	0.0254852	-0.965013
GP1BA	-5.16159	0.045407	2.29677
GP9	-4.33847	0.0872035	-0.965013
GPC5-AS1	5.36197	0.000951619	-0.965013
GPD1	-3.27744	0.0358441	5.05513
GPNMB	6.615	1.90335e-07	8.36194
GPR101	-5.39292	0.0245589	2.41243
GPR135	2.48091	0.183065	5.59446
GPR158	5.11507	7.80401e-05	6.81843
GPR85	2.54807	0.11246	7.73656
GPRC5C	-2.26011	0.195498	9.10812
GRB7	-4.68866	0.000957127	4.86766
GRHL3	-3.05307	0.115886	3.82747
GRIA2	-2.31438	0.176343	8.58052
GRIK1	4.47675	0.000522863	6.91431
GRPR	-5.0786	0.000264171	5.06263
GSDMB	-2.86168	0.0482432	7.50436
GSG1L	3.03843	0.0547722	5.68057
GSTA1	-6.64552	1.08213e-06	5.6237
GSTA2	-9.28549	9.31475e-09	-0.965013
GSTA3	5.33925	0.00102964	-0.965013
GSX2	-4.63803	0.0499339	-0.965013
GUCY1A1	-3.3941	0.0129218	6.90488
GUCY2C	-5.39292	0.00131951	3.41243
GUCY2F	5.66575	0.000384699	-0.965013
GZMK	3.36197	0.159808	-0.965013
H19	-7.33105	1.43928e-08	8.28839
HAL	-4.22299	0.128534	-0.965013
HAND1	-9.09951	7.66606e-11	6.85069
HAND2	-9.34711	7.19379e-10	5.38953
HAND2-AS1	-9.71485	1.62802e-09	4.5734
HAPLN1	-4.70549	0.000178567	7.62331
HAVCR1	-6.41939	0.000284086	2.92567
HBE1	-7.90482	1.58736e-06	3.66838
HBG1	-5.22299	0.0110679	-0.965013
HBG2	-6.82786	7.71889e-05	-0.965013
HDC	3.90334	0.00891582	5.11303
HEBP1	2.74406	0.0587735	10.0022
HEY2	-3.05097	0.0338243	6.66772
HGF	-3.00287	0.0363571	6.94533
HHAT	4.00583	0.04202	-0.965013
HHIP	-6.68242	0.000117452	-0.965013
HHIP-AS1	-4.18235	0.022575	3.39211
HJURP	-3.01817	0.03276	7.31252
HKDC1	3.4126	0.0351009	4.86766
HLA-A	2.2744	0.187979	9.85315
HLA-E	3.43045	0.0284842	5.23915
HLX	-4.14053	0.00632737	4.3712
HMX1	-5.68242	0.0029752	-0.965013
HNF1A	-4.95996	0.0768212	2.19595
HNF4A	-6.49601	4.18941e-05	3.96398
HNRNPA1P8	-3.57663	0.106642	3.08925
HOPX	-4.57663	0.00153697	4.58925
HORMAD2	4.71952	0.0606686	2.71376
HOXA10	-6.44539	0.000263075	-0.965013
HOXA10-HOXA9	-6.95996	5.22957e-05	-0.965013
HOXA11	-6.31046	0.000410138	-0.965013
HOXA13	-6.19262	0.000589558	-0.965013
HOXA2	-5.59223	0.00371546	-0.965013
HOXA3	-5.84748	0.00177245	-0.965013
HOXA4	-4.09746	0.159808	-0.965013
HOXA5	-4.80796	0.0301628	-0.965013
HOXA7	-4.54492	0.187809	1.98843
HOXA9	-7.04742	4.18941e-05	-0.965013
HOXB-AS1	-4.26252	0.0174758	3.4322
HOXB-AS3	-4.72549	0.0356906	-0.965013
HOXB1	-4.44539	0.071628	-0.965013
HOXB2	-5.88596	1.83261e-05	5.46631
HOXB3	-8.42593	2.57013e-08	4.92894
HOXB4	-8.33152	2.94288e-07	-0.965013
HOXB5	-4.47933	0.00199041	4.5406
HOXB6	-7.52067	6.97398e-06	-0.965013
HOXB7	-5.09746	0.00150205	3.84967
HOXB8	-3.176	0.0270631	6.00441
HOXB9	-7.67145	3.55042e-06	3.5517
HOXC10	-5.49601	0.00543806	-0.965013
HOXC4	-6.14053	5.35264e-05	4.3712
HOXC5	-6.76731	8.7496e-05	-0.965013
HOXC6	-8.01307	1.03273e-06	3.72251
HOXC8	-8.39292	2.28471e-07	-0.965013
HOXC9	-5.33847	0.00775382	-0.965013
HOXD3	-4.09746	0.159808	-0.965013
HOXD4	-6.59223	0.000156754	-0.965013
HP	-4.09746	0.159808	-0.965013
HPN	-3.03035	0.0555792	5.55307
HPSE2	-6.47092	4.57589e-05	3.95143
HPX	-3.75351	0.0142609	4.76265
HSPB6	-4.54492	0.187809	1.98843
HSPB7	-2.73319	0.141313	4.542
HTR1E	2.54031	0.156616	5.87208
HTR2A	4.24461	0.0308804	3.47631
HTR2C	6.64872	1.39565e-07	9.03592
HTR7	-3.88596	0.0334208	3.65895
HTR7P1	5.30448	6.54776e-05	6.32817
HYDIN	3.40928	0.0178914	5.96553
ICAM1	2.50124	0.123247	7.81408
ICAM2	-5.72549	0.0100562	2.57872
IFI27L1	4.6099	0.0749025	2.65895
IFIH1	-3.63803	0.012816	5.23543
IGF2	-4.71201	0.000118393	13.4465
IGF2-AS	-2.68639	0.112272	5.5186
IGFBP3	-4.10065	0.000972539	10.1282
IGFBP5	3.44242	0.00790868	13.2755
IGFBP7	3.39072	0.0111438	7.932
IGFBP7-AS1	4.40636	0.120067	2.55718
IGSF11	2.75832	0.103989	5.82063
IHH	-4.17408	0.0116742	4.12494
IL11	-2.93221	0.0591924	5.5744
IL12A-AS1	3.26886	0.195498	-0.965013
IL13RA2	2.88553	0.159808	4.38173
IL16	3.08779	0.0533545	5.59834
IL17RD	2.88423	0.0395545	10.971
IL2RB	-2.89437	0.138258	4.33308
IL33	-4.95996	0.0219443	-0.965013
IL5RA	5.57142	0.000509588	-0.965013
IL6R	-4.67756	0.000208982	7.22468
INS-IGF2	-4.68719	0.000128214	13.3989
INSM2	3.6225	0.0110002	5.75021
INTS3	2.6839	0.195498	4.50331
IPO4	4.71952	0.00700165	-0.965013
IQCD	2.79937	0.0999717	5.33865
IQCG	2.65642	0.0892764	7.41013
IQCH	3.56752	0.00957015	6.45969
IQGAP3	-2.59956	0.103184	6.84864
IRF4	3.63995	0.00947849	6.08087
IRF5	3.26886	0.195498	-0.965013
IRF6	-2.83966	0.0782833	5.77966
IRS4	2.9933	0.0301628	9.48728
IRX3	-2.9486	0.041277	6.8627
ISPD	2.88321	0.0578138	6.55049
ITGA1	-3.3443	0.0132333	7.22101
ITGA11	-2.86042	0.0702976	5.5385
ITGB2	-3.57663	0.029152	4.08925
ITGB3	-3.01149	0.0384182	6.68115
ITGB6	2.61495	0.145628	5.56837
ITIH1	-5.80796	0.00842287	2.61995
ITIH2	-7.66409	1.66696e-07	5.13298
ITIH5	3.21995	0.0165211	8.54894
ITLN2	-4.44539	0.071628	-0.965013
ITPK1	6.13015	0.00108841	3.41908
IYD	-4.63803	0.0499339	-0.965013
JDP2	-2.70842	0.197717	4.39211
JHY	2.31617	0.196784	6.97152
JMJD1C-AS1	-3.375	0.172006	2.98843
KANK4	-2.90106	0.0439786	7.65836
KCNA5	3.03035	0.0909661	4.67653
KCNAB1	2.57142	0.134872	5.96164
KCNJ10	-3.44539	0.0825125	3.76059
KCNJ13	4.62364	0.000326473	7.12525
KCNJ16	3.74567	0.0110679	5.22684
KCNJ2	3.3352	0.0125801	8.10907
KCNK13	4.07163	0.00754916	4.97478
KCNMB1	3.53189	0.106642	-0.965013
KCNQ3	2.30092	0.179881	9.00431
KCTD8	3.72454	0.0142647	5.02363
KDF1	-5.09746	0.051386	2.2647
KDM5D	-5.28189	0.00870627	-0.965013
KDR	-5.60499	6.97413e-06	8.62699
KIAA2012	2.76796	0.137306	5.05991
KIF18B	-2.61531	0.104664	6.60859
KIF20A	-2.5125	0.114269	8.25762
KIF2C	-2.40797	0.142745	8.35459
KIF5C	6.10792	8.32427e-06	5.99293
KIF6	4.36197	0.133624	2.53499
KIF9	3.47282	0.0138156	6.26034
KLB	-8.02173	1.00515e-06	-0.965013
KLHL40	-4.39292	0.0245589	2.91243
KLHL6	2.96401	0.106642	4.64336
KLK6	-2.60486	0.188982	4.47784
KLRA1P	-2.50952	0.140028	6.43016
KNG1	-5.84748	0.00177245	-0.965013
KREMEN1	2.55732	0.106642	7.86148
KRT16	-6.16159	0.000637279	2.79677
KRT16P3	-4.80796	0.0301628	-0.965013
KRT19	-3.5653	0.00584165	9.39949
KRT24	-6.90482	6.11571e-05	-0.965013
KRT7	-3.76731	0.0466446	3.59963
KYNU	-4.09746	0.159808	-0.965013
L1TD1	-4.2281	0.000875046	7.38461
LAD1	-5.59223	0.00371546	-0.965013
LAMA2	2.88156	0.0416566	9.36464
LAMB3	-4.75073	0.000626549	5.41327
LAMC2	-3.41062	0.0240496	5.00624
LANCL3	3.70182	0.0295018	4.20491
LAPTM5	-4.62509	0.00116621	4.83587
LCA5L	3.49125	0.0487796	4.09963
LCAT	-2.91814	0.0603988	5.56736
LCP1	-4.60293	0.000636764	5.71788
LEAP2	-3.5125	0.120067	3.05718
LENG8	-5.84748	0.00177245	-0.965013
LGALS2	-5.39292	0.00700165	-0.965013
LGI1	2.97823	0.0409209	7.09104
LGI3	5.11686	0.000410138	4.91243
LGR6	-3.68242	0.0557357	3.55718
LGSN	3.57142	0.159808	3.13971
LHFPL6	2.39994	0.147133	8.78279
LHX2	-2.72931	0.0681849	7.87504
LIN28A	-3.36781	0.0108671	8.73079
LINC00261	-6.97788	5.00519e-05	-0.965013
LINC00271	4.88553	0.0403403	2.79677
LINC00305	-4.09746	0.051386	2.7647
LINC00312	-3.0006	0.122165	4.02363
LINC00379	-4.09746	0.159808	-0.965013
LINC00461	-4.66551	0.000168905	8.74917
LINC00473	5.64737	3.44011e-05	5.98504
LINC00488	6.14333	0.00102997	3.42567
LINC00518	3.88553	0.0499339	-0.965013
LINC00616	3.16932	0.195498	-0.965013
LINC00643	3.17754	0.0217009	7.58663
LINC00678	-3.95996	0.195498	-0.965013
LINC00906	4.16932	0.0254852	-0.965013
LINC01011	2.69984	0.184131	4.87385
LINC01091	5.77136	0.000263075	-0.965013
LINC01198	-2.80796	0.178317	4.11995
LINC01266	-6.19262	0.000589558	2.81228
LINC01356	-3.16159	0.0744235	4.29677
LINC01436	3.6839	0.0872035	-0.965013
LINC01497	4.06241	0.0356906	-0.965013
LINC01551	-9.6906	1.74004e-09	4.56127
LINC01621	4.31617	0.153409	2.51209
LINC01679	6.50152	3.25996e-05	4.60476
LINC01697	-4.80796	0.103184	2.11995
LINC01765	3.78823	0.0968078	3.24812
LINC01844	4.26886	0.0284842	3.48843
LINC01933	3.16932	0.113833	3.93866
LINC02006	-4.54492	0.187809	1.98843
LINC02154	6.04145	0.000131363	4.37473
LINC02268	-5.33847	0.00775382	-0.965013
LINC02380	5.08989	0.00210518	-0.965013
LINC02381	-2.75934	0.0615226	7.92853
LINC02488	-4.09746	0.159808	-0.965013
LINC02520	3.88553	0.0499339	-0.965013
LIPC	-6.33847	0.000384699	-0.965013
LMCD1	-2.66862	0.0859317	7.17956
LMNTD1	4.85382	0.0041921	-0.965013
LMO7	-2.82566	0.071628	5.88369
LMX1A	3.66881	0.00418638	9.40758
LMX1B	3.24129	0.0163482	8.3145
LNCPRESS1	-4.80796	0.0301628	-0.965013
LNCPRESS2	-3.95996	0.195498	-0.965013
LOC100130331	-4.49601	0.0177216	2.96398
LOC100240735	-4.09746	0.159808	-0.965013
LOC100286906	4.75429	0.00614289	-0.965013
LOC100287425	4.40636	0.120067	2.55718
LOC100505841	3.01732	0.0529075	5.76955
LOC100506114	3.26886	0.195498	-0.965013
LOC100507477	3.6099	0.0872035	-0.965013
LOC101927013	3.8214	0.0875256	3.2647
LOC101927057	5.70182	0.000356777	-0.965013
LOC101927120	3.58436	0.00982094	6.5385
LOC101927263	-4.54492	0.187809	1.98843
LOC101927267	2.8214	0.135335	4.93463
LOC101927888	3.6839	0.0872035	-0.965013
LOC101928202	-3.95996	0.195498	-0.965013
LOC101928217	5.77136	0.000263075	-0.965013
LOC101928499	5.77136	0.00326969	3.23968
LOC101928635	4.36197	0.133624	2.53499
LOC101928817	4.89179	0.000805425	5.12183
LOC101928842	3.86447	0.0334208	3.8712
LOC101929007	-5.09746	0.051386	2.2647
LOC101929322	4.08079	0.00727471	4.97936
LOC102723694	-2.65041	0.116399	5.89916
LOC102723989	3.6099	0.0654117	3.74391
LOC102724165	-4.54492	0.0600919	-0.965013
LOC102724680	3.16932	0.113833	3.93866
LOC102724731	-3.08282	0.0862768	4.4273
LOC102724785	4.06241	0.0356906	-0.965013
LOC102724858	-5.09746	0.051386	2.2647
LOC102724859	4.26886	0.000971243	7.01199
LOC102724945	4.49125	0.0125801	-0.965013
LOC102725258	-4.22299	0.128534	-0.965013
LOC105369151	-2.59149	0.0957138	7.989
LOC105369212	-2.59739	0.157074	5.18459
LOC105369315	-3.54492	0.187809	2.48843
LOC105369486	3.53189	0.106642	-0.965013
LOC105369795	5.51172	0.00775382	3.10986
LOC105369869	4.6839	0.00700165	-0.965013
LOC105370169	4.16932	0.0254852	-0.965013
LOC105370202	5.80491	0.00305226	3.25646
LOC105370259	3.88553	0.0798961	3.29677
LOC105370421	-4.22299	0.128534	-0.965013
LOC105370463	-3.95996	0.195498	-0.965013
LOC105370733	-4.54492	0.0600919	-0.965013
LOC105370767	4.87504	0.000565791	5.37648
LOC105370809	3.6839	0.128534	3.19595
LOC105371114	3.44943	0.128534	-0.965013
LOC105371240	3.00057	0.0685488	5.31372
LOC105371241	3.53189	0.106642	-0.965013
LOC105371267	4.02148	0.00223899	6.82417
LOC105371455	-7.23794	2.06377e-05	3.33494
LOC105371492	-3.375	0.172006	2.98843
LOC105371509	3.44943	0.195498	3.07872
LOC105371561	3.16932	0.195498	-0.965013
LOC105371611	-4.72549	0.119422	2.07872
LOC105371629	-5.72549	0.0100562	2.57872
LOC105371908	3.36197	0.159808	-0.965013
LOC105371932	3.29271	0.0844126	4.00036
LOC105371941	3.16932	0.195498	-0.965013
LOC105372097	3.78343	0.0122265	5.05307
LOC105372135	3.26886	0.195498	-0.965013
LOC105372310	-2.67045	0.159808	4.51063
LOC105373042	3.8214	0.0600919	-0.965013
LOC105373530	5.40636	0.000874608	-0.965013
LOC105373605	-4.80796	0.0301628	-0.965013
LOC105373654	4.6839	0.00700165	-0.965013
LOC105373730	6.18215	0.000937003	3.44508
LOC105373957	3.36197	0.159808	-0.965013
LOC105374013	-2.35358	0.174204	7.46262
LOC105374042	3.11686	0.122165	3.91243
LOC105374336	3.51172	0.0487796	4.10986
LOC105374353	3.44943	0.128534	-0.965013
LOC105374396	3.16932	0.195498	-0.965013
LOC105374474	-4.80796	0.103184	2.11995
LOC105374557	-3.40357	0.0893013	3.73968
LOC105374591	3.8214	0.0600919	-0.965013
LOC105374794	11.6161	1.976e-12	6.16206
LOC105374815	-4.22299	0.128534	-0.965013
LOC105374972	8.57872	1.16919e-08	-0.965013
LOC105375213	-5.8426	1.9393e-05	5.63727
LOC105375704	4.44943	0.106642	2.57872
LOC105375906	-5.03035	0.0592792	2.23115
LOC105375943	4.94693	0.00330452	-0.965013
LOC105375988	3.36197	0.159808	-0.965013
LOC105376218	-4.33847	0.0872035	-0.965013
LOC105376267	-5.39292	0.0245589	2.41243
LOC105376277	4.00583	0.0557357	3.35692
LOC105376654	4.75429	0.0547817	2.73115
LOC105377008	3.44943	0.128534	-0.965013
LOC105377375	3.36197	0.159808	-0.965013
LOC105377412	-4.63803	0.0499339	-0.965013
LOC105377632	-4.80796	0.103184	2.11995
LOC105377876	3.04004	0.0700239	5.19595
LOC105377901	5.44943	0.00884639	3.07872
LOC105378008	-3.05307	0.115886	3.82747
LOC105378029	6.6099	1.8867e-05	-0.965013
LOC105378114	4.31617	0.00998226	4.09705
LOC105378119	-3.44539	0.106896	3.43866
LOC105378308	-6.61531	0.000147457	-0.965013
LOC105378309	-5.22299	0.0403317	2.32747
LOC105378589	3.16932	0.195498	-0.965013
LOC105378597	4.40636	0.0142586	-0.965013
LOC105378696	3.88553	0.0499339	-0.965013
LOC105378936	-3.79003	0.0131828	4.78091
LOC105379041	7.22616	3.55034e-05	3.96708
LOC105379335	-4.09746	0.159808	-0.965013
LOC105379506	7.76285	2.13671e-07	-0.965013
LOC107984328	4.02493	0.00845243	4.95143
LOC107984414	4.31617	0.0190357	-0.965013
LOC107984498	6.70182	0.000177986	3.70491
LOC107984900	-5.03035	0.0592792	2.23115
LOC107984919	-4.16159	0.045407	2.79677
LOC107985143	3.6839	0.0872035	-0.965013
LOC107985177	3.01405	0.0959079	4.66838
LOC107985221	-3.07099	0.195498	3.5734
LOC107985634	3.44943	0.128534	-0.965013
LOC107985653	3.6839	0.0872035	-0.965013
LOC107985678	-2.69692	0.152921	4.6494
LOC107985681	4.31617	0.153409	2.51209
LOC107985780	-3.55364	0.0163482	4.95222
LOC107985939	-2.52339	0.134569	6.14759
LOC107985944	5.76711	5.00519e-05	5.23756
LOC107985992	6.23233	6.31454e-05	-0.965013
LOC107986058	-5.26252	0.000160887	4.9322
LOC107986298	5.15205	0.000740092	4.51499
LOC107986523	7.05546	3.12051e-06	-0.965013
LOC107986655	4.00583	0.04202	-0.965013
LOC107986669	5.95443	0.000179159	4.33122
LOC107986673	-3.0786	0.0969606	4.06263
LOC107986725	2.87855	0.120797	4.9632
LOC107986862	-4.22299	0.128534	-0.965013
LOC107987116	3.8214	0.0875256	3.2647
LOC107987208	4.11686	0.00915378	4.73436
LOC109864269	-5.6604	0.000597542	3.54617
LOC112267873	4.40636	0.00775382	4.14215
LOC112267931	6.28083	5.35264e-05	-0.965013
LOC112268037	5.00583	0.0271934	2.85692
LOC112268114	-3.66551	0.0118772	5.24917
LOC112268177	-5.39292	0.00700165	-0.965013
LOC112268254	-2.66188	0.160547	4.9538
LOC112268256	-2.62075	0.128534	5.41867
LOC112268449	3.64737	0.0102253	5.76265
LOC112268460	-3.67365	0.0444744	3.87473
LOC145694	4.06241	0.0356906	-0.965013
LOC145845	-4.33847	0.0277684	2.88521
LOC400499	-3.95996	0.0768212	2.69595
LOC400706	-4.54492	0.0600919	-0.965013
LOC401261	-3.11196	0.0434416	5.44188
LOC440982	3.34252	0.0234756	5.83262
LOC441204	2.50765	0.129641	6.92975
LOC645529	3.75429	0.071628	-0.965013
LOC91548	3.16932	0.195498	-0.965013
LOXHD1	3.44943	0.128534	-0.965013
LOXL4	-3.47933	0.0388594	4.0406
LPA	-4.22299	0.128534	-0.965013
LPCAT1	-3.6015	0.0211055	4.83865
LRAT	2.42086	0.16333	6.84984
LRP2BP	3.55	0.0101131	6.58843
LRRC10B	2.55886	0.114979	7.36135
LRRC18	4.21995	0.0219443	-0.965013
LRRC19	-6.0643	0.000874608	-0.965013
LRRC2	-3.33847	0.128534	3.38521
LRRC32	-5.11662	8.01961e-05	6.36175
LRRC37A6P	2.77701	0.197717	4.32747
LRRC43	2.87767	0.0709914	5.79284
LRRC46	5.29271	0.000485279	4.58532
LRRC53	-3.49601	0.0875256	3.46398
LRRC71	4.40636	0.0211148	3.55718
LRRC73	3.47745	0.0146593	5.99962
LRRC74B	4.33925	0.0242668	3.52363
LRRC77P	3.86976	0.0184504	4.28888
LRRC9	2.3853	0.175335	7.07022
LRRN4	-9.06848	1.8924e-08	4.25021
LSS	3.26886	0.195498	-0.965013
LUM	-3.08971	0.021721	11.5159
LY6H	-5.28189	0.0313101	2.35692
LYVE1	-5.39292	0.0245589	2.41243
LYZ	-4.41062	0.0126601	3.50624
MACC1	-3.44539	0.0403317	4.24602
MAEL	3.26886	0.195498	-0.965013
MAFB	3.67608	0.00457381	8.40149
MAK	4.37692	0.00853889	4.12742
MAML1	-5.03035	0.00411624	3.23115
MAN1A1	-2.24038	0.199541	9.61752
MAP1LC3C	5.58436	8.51305e-06	8.43159
MAP3K19	6.82958	2.08634e-06	5.35375
MARCO	5.06241	0.00235433	-0.965013
MARVELD3	-4.12988	0.0180075	3.78091
MASCRNA	-2.76873	0.0854693	5.95832
MASP1	-2.74567	0.0707629	7.23855
MAT1A	-4.4026	0.000733011	6.3767
MB	4.00583	0.0557357	3.35692
MBP	3.73323	0.00566299	6.74418
MCHR1	2.6839	0.16094	5.01788
MCIDAS	3.93183	0.0148764	4.31992
MCOLN2	-5.16159	0.045407	2.29677
MCOLN3	-7.02173	5.62638e-06	4.22684
MCPH1-AS1	3.36197	0.159808	-0.965013
MCTP2	-5.82125	0.000146733	4.21156
MDGA2	2.4346	0.156217	7.09486
MDH1B	2.7579	0.0910574	5.98088
MEIOB	-4.44539	0.0219443	2.93866
MEIS1	-2.83507	0.0495097	8.07602
MEOX1	4.65284	0.000249288	7.43531
MEP1A	-8.8377	4.70162e-08	-0.965013
MEP1B	-3.95996	0.195498	-0.965013
MET	3.38374	0.0132407	7.25532
METTL7A	-2.80242	0.0557357	7.97516
METTL7B	-4.49601	0.0177216	2.96398
MFAP3L	2.29189	0.195498	7.94289
MFAP4	-4.15419	0.000919171	8.46549
MGAT4B	-3.72549	0.0197113	4.16368
MGC16275	2.8431	0.177908	4.36051
MIA2	-4.63803	0.0499339	-0.965013
MINOS1-NBL1	2.35457	0.159808	9.31265
MIR1-1HG-AS1	-3.56764	0.0101102	5.89211
MIR1282	2.98646	0.127375	4.4322
MIR17HG	-3.60585	0.010954	5.60636
MIR205HG	-5.09746	0.0142586	-0.965013
MIR214	-4.63803	0.0499339	-0.965013
MIR217HG	3.20327	0.0772338	4.5406
MIR302D	-4.22299	0.128534	-0.965013
MIR34AHG	-2.8003	0.060404	7.0934
MIR3606	-3.93115	0.00170719	9.72047
MIR3615	-3.05679	0.0271934	8.16323
MIR503HG	-4.31985	0.00351435	4.46086
MIR6513	-3.12346	0.178119	3.59963
MIR675	-6.70412	0.000111117	-0.965013
MIR9-2	-3.22299	0.135714	3.6494
MIR9-3HG	-4.81794	0.000215491	6.12494
MITF	3.82794	0.00420485	6.5899
MIXL1	3.11686	0.122165	3.91243
MKI67	-2.76556	0.0554767	9.65334
MLANA	9.06501	7.26942e-11	7.88651
MLC1	-4.28189	0.00389747	4.44188
MLPH	2.80905	0.0653192	6.75853
MME	-5.17832	4.18941e-05	7.66269
MMP1	-5.72549	0.000484337	3.57872
MND1	-2.70842	0.125053	5.39211
MORN5	3.67356	0.0164275	4.99814
MPO	-8.31751	2.98644e-07	-0.965013
MPPED1	-2.99967	0.0393722	6.64207
MPZ	-3.91105	0.00438066	5.84142
MRC1	-5.33847	0.0277684	2.38521
MRNIP	-5.03035	0.0592792	2.23115
MS4A10	-5.33847	0.00775382	-0.965013
MS4A6A	5.8173	4.35812e-05	5.26265
MS4A8	3.53189	0.0755792	3.70491
MSC-AS1	3.16932	0.10916	4.26059
MSR1	-3.18235	0.0825125	3.89211
MT1E	-4.92343	0.00594738	3.17769
MT1G	-5.99558	0.00112927	-0.965013
MT1H	-5.84748	0.00177245	-0.965013
MTTP	-3.94078	0.00210518	7.41428
MUC12	3.03439	0.153886	3.8712
MUSK	3.25598	0.0277394	5.88888
MYCT1	-5.68242	0.000540275	3.55718
MYH7	2.54291	0.138394	6.48344
MYL4	-6.44539	4.9344e-05	3.93866
MYL7	-3.301	0.19543	2.95143
MYO3B	3.10344	0.0640883	4.90572
MYRF	-4.29155	0.000540595	9.75657
MYRIP	2.57698	0.168607	5.44985
N4BP2L2-IT2	-3.03035	0.104147	4.23115
NALCN	2.95953	0.0542786	6.0817
NANOG	-4.22299	0.128534	-0.965013
NANOGP8	-3.95996	0.195498	-0.965013
NANOS3	3.36197	0.159808	-0.965013
NAP1L4	2.65475	0.0965781	6.81066
NAPRT	-3.75351	0.0680218	3.17769
NBL1	3.25789	0.014975	8.44238
NDP	-3.40357	0.0893013	3.73968
NDUFA3	3.6099	0.0872035	-0.965013
NDUFS1	4.89802	0.000785388	5.12494
NDUFS3	-7.0643	4.06531e-05	-0.965013
NEB	5.3239	0.000424801	4.60092
NECAB1	3.67628	0.00750596	6.44007
NECTIN4	-4.88596	0.00652608	3.15895
NEFL	2.82246	0.0455886	12.8881
NEK10	4.8214	0.00474947	-0.965013
NEK11	2.37734	0.186808	6.67196
NEUROD1	-3.41891	0.0114526	7.20679
NEUROD2	-5.72549	0.00235433	-0.965013
NEUROD6	-6.78778	8.39292e-05	3.10986
NEUROG2	-5.45565	6.05893e-05	5.76573
NFE2L3	2.75874	0.0641522	8.00016
NFYC-AS1	-2.57294	0.16094	5.0899
NID2	-2.40711	0.134452	10.5866
NKX1-2	-3.22299	0.17707	3.32747
NKX2-3	-5.39292	0.00700165	-0.965013
NLRC5	-4.72549	0.0356906	-0.965013
NME5	2.69587	0.0957138	6.2869
NMRAL1	3.16932	0.195498	-0.965013
NOX4	-2.39702	0.196784	5.61492
NPAS2	2.67586	0.119422	5.86186
NPC1L1	-4.41939	0.00797944	3.92567
NPNT	-8.39773	3.30949e-10	8.08476
NPR1	-3.0643	0.0968078	4.24812
NPR3	-3.2557	0.0143129	8.90606
NPY5R	3.04847	0.0720605	4.87824
NQO1	2.67771	0.071628	9.23975
NR2E1	-3.02914	0.0327126	7.06343
NR2F2-AS1	-3.22299	0.0681849	4.13482
NRAP	4.26886	0.172006	2.48843
NRG1	2.266	0.199611	8.14521
NRGN	-3.67365	0.0444744	3.87473
NTNG1	3.05829	0.0358017	6.63804
NTNG2	3.50548	0.00870627	7.72145
NUSAP1	-2.30788	0.177573	9.1367
NXPE4	-4.33847	0.0872035	-0.965013
NXPH2	-3.95996	0.00790868	5.01788
OC90	7.24461	1.6292e-06	-0.965013
OCA2	5.68647	2.94717e-05	6.00459
ODAM	-4.44539	0.071628	-0.965013
ODF3B	2.61604	0.108988	6.87148
OIT3	-5.03035	0.0163482	-0.965013
OLIG1	-4.72549	0.0356906	-0.965013
OLIG2	-3.88596	0.0334208	3.65895
OLR1	-7.98676	1.13075e-06	-0.965013
ONECUT2	2.8561	0.0427832	10.0582
OPRK1	-4.98853	0.000971862	4.53216
OPRM1	-4.33847	0.0100794	3.88521
OR2C3	6.88553	6.47892e-06	-0.965013
OR51E1	-4.63803	0.0499339	-0.965013
ORM1	-8.02173	1.00515e-06	-0.965013
OSR1	-5.04742	0.000269881	5.23968
OSTM1-AS1	-3.95996	0.195498	-0.965013
OTOL1	4.53189	0.014616	3.61995
OTX2-AS1	3.6839	0.0104143	5.65538
OVOS2	-3.80796	0.0427031	3.61995
P2RX1	-4.72549	0.119422	2.07872
PACRG	3.93486	0.0148727	4.64336
PAEP	5.14333	0.00177245	-0.965013
PAH	-3.41939	0.0393174	4.42567
PALMD	3.11686	0.0310524	6.49739
PANCR	-5.03035	0.0163482	-0.965013
PANK4	4.00583	0.04202	-0.965013
PAPLN	-4.80796	0.103184	2.11995
PAPPA	-3.03891	0.0261805	9.04278
PAPSS2	3.22459	0.0152183	9.70777
PARPBP	-2.57092	0.148866	5.46086
PAX2	4.35065	0.00470131	4.52933
PAX3	3.5485	0.00756079	7.71321
PAX5	2.6899	0.0957138	6.28391
PAX8	4.44943	0.00326969	4.90065
PCAT14	-4.32253	0.00301088	4.68459
PCAT19	-4.33847	0.0872035	-0.965013
PCDHAC2	-2.92455	0.0526694	6.22264
PCDHB1	3.71952	0.118352	3.21376
PCK1	-4.01307	0.00769341	4.72251
PDE4B	2.78752	0.0531505	9.30235
PDE4D	2.28195	0.18664	9.36534
PDE7B	2.64737	0.0969606	6.67769
PDPN	-2.5913	0.0872035	9.65548
PDYN	-4.39292	0.0245589	2.91243
PDZRN4	2.88379	0.0449163	7.96582
PEAR1	-3.15676	0.0230907	6.99479
PECAM1	-6.97788	1.26982e-06	5.20491
PF4	-7.88596	1.64431e-06	-0.965013
PHF1	-4.44539	0.0219443	2.93866
PIEZO1	-2.375	0.158724	8.13229
PIF1	-2.98853	0.0603988	5.53216
PIFO	3.20786	0.016631	8.91213
PIGAP1	-4.22299	0.128534	-0.965013
PIH1D3	4.21995	0.172006	2.46398
PINX1	3.53189	0.106642	-0.965013
PIP5K1B	2.87585	0.0605214	6.49237
PITX1	-7.73782	1.70165e-08	6.16984
PITX2	-7.91043	2.39375e-08	5.99311
PIWIL2	-2.47453	0.167527	6.08252
PKHD1	3.6099	0.0872035	-0.965013
PKHD1L1	-6.97788	2.94288e-07	5.78987
PKP2	-3.24577	0.0146801	8.97548
PKP3	-5.33847	0.001636	3.38521
PLA1A	4.16932	0.19543	2.43866
PLA2G12B	-5.09746	0.00343257	3.2647
PLA2G2A	-9.48038	4.11557e-09	-0.965013
PLA2G3	-3.05307	0.0643372	5.1494
PLAT	-2.79815	0.0508412	9.23917
PLAU	-2.50053	0.174204	5.42567
PLCXD1	4.00583	0.0557357	3.35692
PLEK	-3.71776	0.0106623	5.03428
PLEKHB1	2.31875	0.185632	7.6833
PLEKHD1	4.85382	0.00596412	3.78091
PLG	-10.7801	4.13087e-11	-0.965013
PLLP	-4.20282	0.00510036	4.40234
PLSCR4	-3.70299	0.00839542	5.81539
PLVAP	-5.52556	0.000160887	4.80068
PMEL	4.83136	8.01961e-05	12.7078
PODXL	-6.70578	8.60106e-08	10.4697
POLR3E	3.64737	0.0332077	4.17769
PON1	-4.44539	0.0054211	4.26059
POSTN	-3.7421	0.0029752	11.869
POU5F1	-4.22299	0.128534	-0.965013
POU5F1P3	-4.22299	0.128534	-0.965013
PPARGC1A	4.02967	0.00194921	6.9538
PPBP	-8.5389	1.39565e-07	-0.965013
PPP1R42	3.59079	0.0378451	4.1494
PRDM12	-3.38935	0.0254852	5.31754
PRDM13	-5.16159	0.0125801	-0.965013
PRDM6	-4.84748	0.00775382	3.13971
PRDM8	-3.41062	0.0444744	4.00624
PRELP	2.57844	0.106642	7.57396
PRH1	3.53189	0.106642	-0.965013
PRH1-TAS2R14	3.44943	0.128534	-0.965013
PROCR	-3.20878	0.0333302	5.40782
PRODH2	-5.16159	0.045407	2.29677
PROZ	-4.44539	0.071628	-0.965013
PRPF31	-4.92343	0.00594738	3.17769
PRPH	2.33367	0.160501	10.836
PRR15L	-4.72549	0.0356906	-0.965013
PRR18	3.64737	0.0141411	5.17769
PRR29	3.48609	0.0132333	6.09705
PRRT4	-2.39884	0.17167	6.67028
PRSS16	-2.4813	0.195525	5.04409
PRSS33	3.7107	0.0121897	5.20935
PRSS56	3.66314	0.00787182	6.57789
PSAPL1	-5.03035	0.0592792	2.23115
PSMD6-AS2	-3.17408	0.150454	3.62494
PSME1	4.76114	0.001215	5.0565
PTCH1	-3.07653	0.0239059	8.76994
PTEN	-6.54492	0.000191074	2.98843
PTGDS	4.88787	8.25523e-05	8.86403
PTGER4	-3.39292	0.118352	3.41243
PTGFR	-4.42463	0.00599014	4.25021
PTPRC	6.74135	1.25264e-05	4.72468
PTPRN2	2.48214	0.129641	7.47772
PUS7L	-6.28189	0.000439965	-0.965013
QPCT	2.34496	0.198068	6.52648
RAB11FIP3	-4.47933	0.0101477	3.5406
RAB25	-5.68242	0.000228045	4.14215
RAB37	-2.8741	0.0561959	6.64487
RAB38	2.48102	0.123247	8.13367
RAC2	-6.59223	1.08861e-05	4.59705
RAD51	-2.70842	0.125053	5.39211
RAD51AP1	-2.36347	0.170365	7.35714
RAG2	3.75429	0.071628	-0.965013
RAMP3	3.36197	0.159808	-0.965013
RASEF	4.01908	0.00357437	6.06398
RASL11B	2.4267	0.145176	7.87113
RASSF6	-4.33847	0.0147243	3.47017
RBFOX1	3.16589	0.0201337	8.4288
RBM24	2.54988	0.113316	7.58314
RBP2	-8.59803	1.11915e-07	-0.965013
RBP4	-3.93364	0.00174841	9.1504
RCSD1	-3.16159	0.195498	3.29677
RD3	3.98646	0.00603767	5.51716
RDH10	3.20718	0.0164458	9.05563
RELN	-3.10509	0.020956	11.0967
REN	-5.28573	6.31454e-05	6.26573
RESP18	3.16932	0.053704	4.93866
RET	3.12726	0.0219443	8.36058
RFX6	-4.09746	0.159808	-0.965013
RGS13	-6.49601	0.000213683	-0.965013
RGS18	-5.54492	0.0041921	-0.965013
RGS22	4.20746	0.00725874	4.45773
RGS6	-3.301	0.19543	2.95143
RGS9	2.5624	0.133382	6.33564
RHAG	-4.80796	0.0301628	-0.965013
RHBG	-4.72549	0.0356906	-0.965013
RHOH	4.45414	0.00131951	5.751
RIBC1	3.86447	0.0334208	3.8712
RIBC2	4.17959	0.00772204	4.76573
RIPOR3	-4.87507	0.000533667	4.96086
RN7SL608P	-4.54492	0.187809	1.98843
RNASE1	-4.60766	0.00727858	3.60476
RNF128	-3.69692	0.021034	4.1494
RNF187	-3.68639	0.0114032	5.0186
RNF219-AS1	4.36197	0.133624	2.53499
RNLS	2.7823	0.0983989	5.83262
ROBO4	-3.54492	0.187809	2.48843
ROPN1	4.44943	0.106642	2.57872
ROPN1L	5.32775	0.000198365	5.01788
RPE65	7.28678	1.4239e-07	6.31932
RPH3A	3.0958	0.0343988	6.42546
RPL29P19	-4.16159	0.045407	2.79677
RPRM	2.99734	0.0327913	8.08149
RPS17	-5.38947	1.45211e-05	8.94986
RPS3AP38	-3.39292	0.118352	3.41243
RPS4Y1	-7.04742	4.18941e-05	-0.965013
RPS9	-3.77106	0.005723	6.06093
RSPH1	4.14195	0.00164999	6.6729
RSPH10B	3.94693	0.04202	-0.965013
RSPH4A	3.89212	0.00364784	6.54799
RTL1	4.99402	7.97234e-05	7.6059
RUFY1	-3.66357	0.0219443	4.35511
S100A10	-3.15588	0.0190338	8.92327
S100A14	-8.50531	1.93124e-08	4.96863
S100A16	-2.79003	0.0691484	6.28091
SAMD15	2.49125	0.163067	5.92156
SAMD3	-3.11196	0.0810933	4.44188
SAMSN1	-3.63803	0.159808	2.53499
SAXO2	2.54639	0.195498	5.08663
SCARA5	5.21088	7.50595e-05	6.41887
SCARNA17	-2.67551	0.0957138	6.30165
SCARNA9	-2.81637	0.093554	5.37208
SCGB3A2	-4.33847	0.0872035	-0.965013
SCGN	5.8377	8.38236e-06	6.73229
SCN9A	2.45595	0.135302	7.86738
SCRG1	-3.38053	0.0260787	5.10668
SCRIB	5.94693	0.000147457	-0.965013
SELP	-5.22299	0.0110679	-0.965013
SEMA3C	2.42379	0.129196	10.6185
SEMA3E	-2.92926	0.071628	5.42853
SEMA3G	-3.12346	0.0530771	5.18459
SERPINA1	-10.5007	7.26942e-11	-0.965013
SERPINA11	-4.33847	0.0872035	-0.965013
SERPINA3	3.14857	0.116117	4.25021
SERPINA4	-4.22299	0.128534	-0.965013
SERPINA7	-4.72549	0.0356906	-0.965013
SERPINC1	-6.72549	0.000105082	3.07872
SERPIND1	-6.74655	9.90251e-05	3.08925
SERPINE3	-6.41939	2.09523e-05	4.51063
SERPINF1	2.54749	0.0957138	11.1513
SERTM1	2.6839	0.143307	5.39639
SFN	-4.54492	0.187809	1.98843
SFRP5	-5.63803	0.00330452	-0.965013
SGCD	4.23971	0.00665939	4.79579
SGCG	-2.87904	0.101978	4.61492
SGPP2	4.89595	0.000184864	6.38694
SH2D3A	-4.72549	0.0356906	-0.965013
SH3RF2	-4.6015	0.000999922	5.33865
SH3RF3	4.00583	0.00392387	5.81635
SH3RF3-AS1	4.91656	0.0365095	2.81228
SHISA3	-7.3795	1.16844e-05	3.40572
SHISA9	4.14333	0.00121008	7.67359
SI	-6.31046	0.000410138	-0.965013
SIDT1	3.94693	0.0668445	3.32747
SIK1	2.9734	0.094702	5.01063
SIK1B	2.67555	0.0818893	7.39222
SINHCAF	-4.48352	0.00067265	5.95773
SIX2	-3.48603	0.0296252	4.78091
SLC13A4	6.27552	2.26454e-06	6.66169
SLC13A5	-4.24137	0.00197426	5.5371
SLC16A6	3.00221	0.0389184	6.85511
SLC17A1	-4.09746	0.159808	-0.965013
SLC17A8	3.9994	0.00278228	6.52363
SLC22A3	-6.12988	0.000749801	2.78091
SLC22A7	-6.39292	5.43785e-05	3.91243
SLC23A1	-5.49601	0.00543806	-0.965013
SLC24A4	3.25274	0.0668445	4.56534
SLC24A5	5.78823	0.000317265	4.24812
SLC26A3	-4.80796	0.103184	2.11995
SLC2A2	-4.22299	0.128534	-0.965013
SLC2A5	-3.82566	0.0118959	4.79873
SLC34A2	-8.77502	1.3213e-09	6.10348
SLC35F2	-3.17107	0.0261403	6.3459
SLC39A12	5.59079	0.000478641	-0.965013
SLC39A2	-3.57663	0.029152	4.08925
SLC39A5	-6.10835	5.83411e-05	4.35511
SLC40A1	-5.07736	5.00519e-05	8.36318
SLC45A2	8.06241	8.11943e-08	-0.965013
SLC47A1	-4.61785	0.00102385	5.19482
SLC4A5	4.81598	9.66061e-05	9.44849
SLC51A	-6.03035	0.000951619	2.73115
SLC5A10	5.38434	0.00111996	4.04617
SLC5A12	-6.16654	1.67652e-06	7.04717
SLC6A15	2.27307	0.188982	9.58857
SLC6A17	2.83631	0.0601168	6.90144
SLC7A2	-2.67171	0.071628	9.04051
SLC7A5	2.68021	0.0684892	10.4457
SLC7A7	-5.05188	6.28012e-05	7.48984
SLC7A8	2.41896	0.133624	9.65624
SLC9A3R1	-2.93762	0.0335877	10.7201
SLCO1B1	-3.44539	0.133624	3.02363
SLCO1B3	4.11686	0.0301628	-0.965013
SLCO1C1	4.83229	0.00199041	4.35511
SLCO2B1	-5.85526	5.61803e-05	4.96553
SLN	-4.44539	0.071628	-0.965013
SLPI	-4.65298	0.00122009	4.62742
SMG1P7	-2.56648	0.126585	5.95341
SMIM24	-2.83068	0.178317	3.93866
SMKR1	3.11686	0.122165	3.91243
SMLR1	-6.0643	0.000874608	-0.965013
SMN1	-4.72549	0.119422	2.07872
SMTN	-2.43487	0.137308	7.81605
SNCA	2.7891	0.0526348	9.34101
SNCB	3.40866	0.015527	6.30626
SNHG22	-3.11608	0.0903608	4.08137
SNORA24	-3.63803	0.159808	2.53499
SNORA4	-2.63803	0.147887	5.35692
SNORA48	-3.69692	0.0749025	3.1494
SNORA63B	-3.33847	0.0448968	4.70714
SNORA73A	-3.54492	0.187809	2.48843
SNORD10	-3.22299	0.0601168	4.6494
SNORD12B	-4.54492	0.187809	1.98843
SNORD144	-3.04013	0.105589	4.04339
SNORD14B	-3.63803	0.159808	2.53499
SNORD19	-3.05307	0.115886	3.82747
SNORD2	-4.47933	0.0101477	3.5406
SNORD22	-2.32302	0.1964	6.89985
SNORD26	-3.77553	0.0358559	3.92567
SNORD29	-2.72549	0.116117	5.07872
SNORD30	-5.92343	0.00134175	2.67769
SNORD31	-2.41332	0.195068	5.62307
SNORD5	-2.71332	0.147986	4.87999
SNORD59B	-2.83068	0.178317	3.93866
SNORD69	-4.63803	0.159808	2.03499
SNORD76	-2.58145	0.195498	4.70714
SNORD87	-3.07099	0.195498	3.5734
SNORD97	-3.75351	0.0680218	3.17769
SNTN	4.91656	0.00371546	-0.965013
SOAT2	-6.0643	0.000874608	-0.965013
SOCS1	-2.68534	0.155783	4.96553
SOHLH2	-3.57663	0.106642	3.08925
SOST	4.03222	0.00344429	6.07055
SOX14	-4.54492	0.0600919	-0.965013
SOX17	-6.63803	0.000140213	-0.965013
SOX18	-3.63803	0.159808	2.53499
SOX2-OT	2.31506	0.176548	8.90385
SOX21	-2.92949	0.0414556	7.24681
SPACA9	2.53189	0.128908	6.61995
SPAG17	3.1532	0.0239835	7.42246
SPAG6	4.46487	0.000421993	7.94399
SPAG8	2.59719	0.120165	6.23756
SPARCL1	2.55213	0.103184	8.51271
SPATA17	3.5369	0.0116316	6.12245
SPATA31C1	4.8214	0.0444744	2.7647
SPATA31C2	5.30448	0.00146275	4.00624
SPATS1	5.8377	0.00267838	3.27285
SPEF1	4.50765	0.00274919	4.92975
SPINK1	-5.88596	0.00147921	-0.965013
SPINK5	-3.69211	0.00553383	6.73195
SPON1	-4.30038	0.000565791	8.82036
SPR	-3.0006	0.0729276	5.02363
SPRN	3.21114	0.0313264	6.04704
SRGAP3-AS2	3.8214	0.0600919	-0.965013
SRGN	-5.84748	0.00775382	2.63971
SSBP3-AS1	-4.03035	0.0592792	2.73115
SST	3.11098	0.0209891	10.2269
ST14	-3.61204	0.0244106	4.32934
ST6GALNAC2	2.86976	0.115505	4.78888
STAB1	-5.41062	0.000562731	4.00624
STAB2	-5.80796	0.00194426	-0.965013
STAM-AS1	-2.83068	0.178317	3.93866
STK32A	3.0518	0.0427832	6.27222
STK32A-AS1	4.31617	0.0190357	-0.965013
STK32B	4.4675	0.00148423	5.39511
STMND1	3.7312	0.0480194	3.80457
STOML3	5.3316	0.000424801	4.60476
STPG2-AS1	3.16932	0.195498	-0.965013
STXBP5-AS1	2.85673	0.0968078	5.2418
SUCNR1	-5.22299	0.0110679	-0.965013
SULT1E1	-6.78778	8.39292e-05	-0.965013
SULT2A1	-6.68242	0.000117452	-0.965013
SV2B	6.85497	2.94288e-07	6.58884
SV2C	4.78823	0.000540795	5.55547
SVEP1	-7.17913	1.11915e-07	6.30554
SYN2	2.3875	0.188689	6.35511
SYTL3	3.6839	0.0296249	4.51788
TAC3	-4.88596	0.00652608	3.15895
TAL1	-6.33847	0.000384699	2.88521
TAL2	3.83446	0.0205388	4.59316
TBC1D7	2.47933	0.131037	7.47631
TBCD	2.77938	0.0872035	5.99162
TBCE	5.75429	0.00347667	3.23115
TBR1	-6.87404	3.18835e-07	6.15299
TBX1	-4.16159	0.045407	2.79677
TBX18	-4.60766	0.00727858	3.60476
TBX20	-9.18106	1.25778e-08	-0.965013
TBX4	-5.16159	0.00127624	3.88173
TBX5	-5.14053	0.00134175	3.8712
TBX5-AS1	-4.33847	0.0872035	-0.965013
TCAF1	-3.50745	0.0183726	5.17013
TCF21	-7.76731	2.51529e-06	-0.965013
TCN1	6.57142	2.16268e-05	-0.965013
TCTEX1D1	3.6099	0.00843922	6.48088
TCTEX1D4	4.64737	0.00775382	-0.965013
TDGF1	-6.22299	8.97337e-05	3.82747
TDGF1P3	-4.44539	0.071628	-0.965013
TEAD4	-3.22299	0.0410074	4.7869
TECRL	-6.59223	0.000156754	-0.965013
TEK	-5.95091	1.25264e-05	5.69143
TEKT1	4.30281	0.00128768	6.31276
TEKT4	5.64737	0.00500713	3.17769
TEX26	3.16932	0.0654117	4.74602
TEX29	-3.54492	0.187809	2.48843
TF	-3.94289	0.00265924	6.77488
TFEC	-3.0643	0.0968078	4.24812
TFPI2	2.47492	0.132031	7.63586
TGFBR3	-2.87604	0.0415092	9.22546
TH	3.82943	0.0029752	8.10161
THBD	-5.33291	4.49676e-05	6.70436
THCAT155	-2.52556	0.156616	5.88564
THRA1/BTR	4.26886	0.0219443	-0.965013
THSD1	-4.16159	0.00599014	4.38173
THSD7B	-3.06284	0.0309309	6.77095
TICRR	-3.19013	0.0233474	6.52049
TINAGL1	-4.39292	0.0245589	2.91243
TJP2	-2.26526	0.195498	8.58331
TK1	-2.72256	0.0959297	5.93524
TLE2	-3.30857	0.0199379	6.27715
TLR4	-4.39292	0.0245589	2.91243
TLX1	-4.63803	0.013082	3.03499
TM4SF18	-3.14053	0.0758947	4.45616
TMC8	-4.49601	0.0177216	2.96398
TMEM119	-2.4242	0.16668	6.54278
TMEM14C	6.27486	7.60425e-06	5.49143
TMEM161B-AS1	-2.38023	0.180633	6.68745
TMEM232	3.22326	0.0303881	5.87252
TMEM235	-2.82566	0.158382	4.29873
TMEM30B	-3.53112	0.0312377	4.28888
TMEM37	-3.17645	0.0301038	5.69651
TMEM40	-4.95996	0.0219443	-0.965013
TMEM72	3.65965	0.0226342	4.76879
TMEM88	-3.4071	0.0115241	7.32641
TMEM92	-4.86042	0.00326969	3.73115
TMIGD3	3.6099	0.0872035	-0.965013
TMPRSS13	-4.54492	0.187809	1.98843
TMPRSS6	-6.31046	0.000410138	-0.965013
TNFRSF11A	5.11016	0.000413804	4.90908
TNFRSF11B	3.09377	0.0782833	4.70824
TNFRSF14	3.16932	0.195498	-0.965013
TNFRSF1B	-2.5958	0.127912	5.71431
TNFSF15	-6.41939	0.000284086	-0.965013
TNK2-AS1	2.94693	0.141313	4.41243
TNNI1	-2.59814	0.10916	6.7964
TNNT2	-5.84748	0.00177245	-0.965013
TNR	4.49125	0.106642	2.59963
TPBG	4.06241	0.0197113	3.97017
TPH1	3.75429	0.106896	3.23115
TPPP3	3.3852	0.00994912	9.54645
TRHDE-AS1	-2.89179	0.0955607	4.86231
TRIM14	-3.03035	0.104147	4.23115
TRIM63	5.61936	0.000551817	4.16368
TRIML2	-5.72549	0.00235433	-0.965013
tRNA-Arg	-2.67867	0.0771598	7.76955
tRNA-Leu	-2.88596	0.145651	4.15895
TROAP	-2.4223	0.172545	6.41898
TRPC5	4.64737	0.0680218	2.67769
TRPM1	5.57142	0.000509588	-0.965013
TRPM3	3.88814	0.00208502	8.88304
TRPM8	3.09894	0.0963871	4.48843
TSGA10IP	3.6099	0.0872035	-0.965013
TSHR	4.71952	0.000919171	5.29873
TSNAXIP1	2.8214	0.072688	6.08663
TSPAN10	6.37878	4.93851e-05	4.54339
TSPYL5	-5.95996	0.00123107	2.69595
TSTA3	-3.44539	0.133624	3.02363
TTC16	3.75429	0.071628	-0.965013
TTC29	2.7107	0.108392	5.70935
TTLL10	5.08989	0.00210518	-0.965013
TTR	2.89832	0.0371006	14.2528
TTTY15	-5.39292	0.00700165	-0.965013
TUBB1	-6.12988	0.000749801	2.78091
TUBB2BP1	2.48469	0.122165	8.33781
TUBBP5	-3.375	0.172006	2.98843
TXLNB	3.87293	0.0177216	4.6124
TYR	10.3514	1.81498e-11	6.52968
TYRP1	7.22286	1.29102e-08	9.96543
TYW3	-4.22299	0.128534	-0.965013
U2AF1L5	-3.90749	0.00594738	5.47707
UBA7	-3.78487	0.0148764	4.41576
UBAC2-AS1	3.44943	0.0969606	3.66368
UBXN10	2.78647	0.0680218	6.99516
UGT2B11	-7.44539	9.19538e-06	-0.965013
UGT2B4	-4.54492	0.0600919	-0.965013
UMODL1-AS1	4.57142	0.0847144	2.63971
UNC93A	-6.12988	0.000749801	-0.965013
UPK3B	-4.88596	0.0254852	-0.965013
URAD	-5.33847	0.00775382	-0.965013
USP32P1	-3.54492	0.187809	2.48843
USP9Y	-6.09746	0.000809837	2.7647
UTS2B	3.49125	0.195498	3.09963
UTS2R	3.30683	0.0810933	4.32934
UTY	-4.22299	0.128534	-0.965013
VGF	3.52205	0.00836275	7.72974
VIL1	-7.88596	1.64431e-06	3.65895
VIPR1	-3.44539	0.041505	4.02363
VIT	4.19486	0.0363571	3.45143
VRTN	-5.54492	0.0041921	-0.965013
VSIG1	5.55179	0.000662642	4.1299
VSIR	-2.85435	0.0842858	5.23061
VSNL1	-3.44539	0.0825125	3.76059
VSTM2L	2.29943	0.178678	9.29162
VTCN1	-3.5031	0.0332077	4.27488
VTN	-4.77939	0.000124478	8.19313
VWA3B	6.04847	4.35812e-05	4.9632
VWCE	-3.00368	0.0435703	5.91825
VWDE	-2.58145	0.195498	4.70714
WDR38	4.77701	0.00238203	4.32747
WDR46	-5.33847	0.00775382	-0.965013
WDR49	2.94059	0.0580917	6.07223
WDR63	2.98456	0.0403013	7.20383
WDR64	3.16932	0.195498	-0.965013
WDR66	2.54784	0.132071	6.53481
WDR78	2.58285	0.117539	6.73289
WDR93	3.6099	0.0654117	3.74391
WFIKKN2	5.87609	3.46492e-05	5.61398
WISP1	-2.42602	0.153646	7.1578
WNT1	3.47123	0.00860534	8.49901
WNT10B	3.16718	0.0219443	7.52255
WNT2	-4.54492	0.0600919	-0.965013
WNT2B	3.84888	0.00252035	8.56385
WNT3A	2.83675	0.0611637	6.85984
WNT4	2.69984	0.114115	5.87385
WNT6	-4.44539	0.071628	-0.965013
WNT7A	-2.77553	0.0920668	5.7476
WSCD2	2.92632	0.0436198	7.37175
XK	2.58714	0.116099	6.85703
XRCC2	-2.58556	0.131779	5.81611
YJEFN3	-2.99002	0.0611637	5.45891
ZBED1	4.11686	0.0301628	-0.965013
ZC3HAV1L	-2.57092	0.148866	5.46086
ZFP42	-4.59223	0.000668085	5.59705
ZFPM2	-3.22721	0.0184624	7.16246
ZG16	-4.22299	0.128534	-0.965013
ZGRF1	-3.36206	0.0165237	6.20436
ZIC1	2.31526	0.167235	11.9515
ZIC4	3.51789	0.00845243	7.63651
ZMYND10	4.82525	0.000200963	6.85409
ZNF295-AS1	4.26886	0.172006	2.48843
ZNF385B	-4.76731	0.00918341	3.09963
ZNF396	3.24461	0.0903608	3.97631
ZNF436-AS1	3.94693	0.04202	-0.965013
ZNF474	3.01832	0.0424413	6.38672
ZNF528-AS1	-5.16159	0.0125801	-0.965013
ZNF560	-4.63803	0.0499339	-0.965013
ZNF578	-3.95996	0.0104216	4.28091
ZNF648	2.72454	0.187809	4.52363
ZNF732	-3.01	0.0568779	5.30843
ZNF90	-3.04661	0.033458	6.6316
ZSCAN10	-3.72549	0.0197113	4.16368
ZYX	4.62876	0.0114022	3.66838
