# Supplementary material for: Brainstem Organoids From Human Pluripotent Stem Cells
Source: Front Neurosci. 2020 Jun 26;14:538. doi: 10.3389/fnins.2020.00538 (PMC7332712; doi:10.3389/fnins.2020.00538)
Supplement: Supplementary file 9 [file Table_8.xlsx]

## Sheet: UCSD vs ES
Supplemental Table 8: Differentially expressed genes between hBSOs and hESCs in RNA-seq analysis.
Gene_name	log (hBSO/hESC)	FDR (hBSO/hESC)	A (hBSO/hESC)
A2M	7.50542	0.189174	-0.997377
ABCB5	8.59082	0.118356	-0.997377
ADCYAP1	7.76846	0.16488	-0.997377
AKAP6	7.32791	0.191663	7.6605
ALX4	8.88664	0.140534	4.53297
AMER2	7.40229	0.189174	6.59815
AP1M2	-10.8831	0.0673138	5.35717
APELA	-10.0351	0.09873	4.93317
AQP1	8.75816	0.124591	5.46873
ARMC3	8.43327	0.124591	-0.997377
ASCL1	11.1763	0.0673138	5.67782
ASIC4	7.50542	0.189174	-0.997377
ASPA	7.73283	0.165461	-0.997377
BARHL1	8.3178	0.128096	-0.997377
BARHL2	8.52638	0.119069	-0.997377
BMP5	8.82876	0.108317	-0.997377
C11orf88	8.32579	0.127657	-0.997377
CABP7	9.40903	0.118356	4.79416
CAPN3	8.01824	0.177354	5.09877
CAPSL	7.94489	0.149949	-0.997377
CCNO	9.21611	0.0861438	-0.997377
CDC20B	11.6065	0.0673138	5.89289
CDCP1	-7.78385	0.194563	5.39248
CDH18	7.64772	0.181855	5.91351
CDK15	7.4184	0.194954	-0.997377
CELF6	7.75668	0.16488	-0.997377
CFAP126	9.34164	0.0816742	-0.997377
CFAP206	8.17467	0.132226	-0.997377
CFAP47	8.04511	0.139873	-0.997377
CFAP52	8.54019	0.119069	-0.997377
CFAP54	7.4184	0.194954	-0.997377
CFAP61	8.12515	0.135342	-0.997377
CFI	7.83717	0.15959	-0.997377
CHL1	10.3986	0.0673138	6.28897
CHST4	-7.92225	0.165062	-0.997377
CLUL1	7.99336	0.179136	5.08633
CNPY1	9.02807	0.0975179	-0.997377
CNTNAP2	8.3651	0.124591	-0.997377
COL3A1	11.9004	0.0599166	7.62482
CPED1	8.14787	0.134982	-0.997377
CRYAB	9.18679	0.108317	5.68305
CRYBG1	-8.67589	0.135342	5.25354
D21S2088E	-9.79428	0.110801	4.81273
DACH1	8.22753	0.129329	6.78838
DCN	9.8676	0.0673138	-0.997377
DCT	16.0228	0.00649119	8.10107
DDC	8.65883	0.115696	-0.997377
DIO3	8.54362	0.170814	4.36146
DLK1	10.9365	0.0635938	9.55791
DMRTA2	8.0207	0.141602	-0.997377
DNMT3B	-7.25054	0.189174	11.7257
DRC1	9.65883	0.108317	4.91907
DRGX	8.97823	0.100844	-0.997377
EBF1	9.1813	0.108317	5.6803
EBF2	9.84831	0.0673138	-0.997377
EBF3	8.477	0.128884	5.91311
EDAR	7.92923	0.151138	-0.997377
EFCAB1	9.21826	0.0861438	-0.997377
ELAVL4	10.7147	0.0673138	5.44699
EMP1	8.9855	0.101685	7.5824
EMX2	9.60894	0.0782234	-0.997377
EMX2OS	9.79173	0.0679097	-0.997377
EN1	9.64133	0.0757226	-0.997377
EN2	10.9061	0.0673138	5.5427
ENKUR	8.4734	0.178844	4.32635
ERBB4	8.57749	0.131939	5.3784
ESM1	9.36122	0.0816742	-0.997377
ESRG	-13.2651	0.031895	7.54813
FAM198B	8.3651	0.124591	-0.997377
FAM216B	9.27509	0.0829691	-0.997377
FAM81B	8.20098	0.131939	-0.997377
FEZF2	8.14336	0.134982	-0.997377
FLT1	-10.9075	0.0673138	6.36934
FOXC1	9.51419	0.0798083	-0.997377
FZD10-AS1	7.9187	0.15142	-0.997377
GDF10	7.99085	0.179477	5.08508
GDF3	-7.64166	0.190934	-0.997377
GDF5	7.4553	0.191867	-0.997377
GDF7	12.2115	0.0599166	6.19542
GLIS3	9.62684	0.110506	4.90307
GPNMB	8.07897	0.13195	7.82958
GREB1L	8.03214	0.157993	5.69069
GRIA2	7.5333	0.189174	-0.997377
HES3	-7.89516	0.167283	-0.997377
HES4	7.48843	0.189174	6.1558
HMGCLL1	8.36122	0.124591	-0.997377
HSF4	8.11596	0.135342	-0.997377
IDO1	-9.60868	0.0816742	-0.997377
IGFBP5	10.7848	0.0658654	9.80395
INSM1	9.94877	0.0916862	5.06404
ISL1	9.95651	0.0673138	-0.997377
ISL2	7.74481	0.165062	-0.997377
ISLR2	9.58666	0.0798083	6.88298
ITGA8	9.00585	0.134431	4.59258
KCNJ13	9.5691	0.0791334	-0.997377
KLKB1	-8.11657	0.150065	-0.997377
KLRG2	-8.80341	0.16488	4.3173
L1TD1	-9.48612	0.0715264	10.2132
LAD1	-9.13695	0.101685	-0.997377
LCK	-10.3238	0.0829691	5.0775
LGI1	9.41466	0.118356	4.79698
LHX9	8.81463	0.108317	-0.997377
LIN28A	-7.70558	0.150065	11.0993
LINC00428	-11.2027	0.0673138	5.51692
LINC00473	8.9187	0.105094	-0.997377
LINC00643	9.28538	0.0829691	-0.997377
LINC00678	-11.5993	0.0599166	-0.997377
LINC00982	8.77431	0.15142	4.47681
LINC02154	7.50542	0.189174	-0.997377
LIX1	10.6089	0.0673138	-0.997377
LMX1A	11.5107	0.0599166	-0.997377
LMX1B	9.04511	0.115696	5.61221
LNCPRESS1	-9.26152	0.0921223	-0.997377
LNCPRESS2	-10.8754	0.0673138	-0.997377
LOC100126447	-9.34147	0.0899237	-0.997377
LOC100130370	7.48416	0.189374	-0.997377
LOC101927120	8.44065	0.124591	-0.997377
LOC101928817	7.67769	0.170814	-0.997377
LOC105369436	-10.7888	0.0673138	-0.997377
LOC105370482	-9.35397	0.0893177	-0.997377
LOC105370767	7.92398	0.15142	-0.997377
LOC105373409	-8.63349	0.124591	-0.997377
LOC105374794	12.0801	0.0579051	-0.997377
LOC105374972	9.04269	0.0967349	-0.997377
LOC105378853	8.74481	0.112643	-0.997377
LOC105379041	7.69013	0.170814	-0.997377
LOC105379506	8.22682	0.131939	-0.997377
LOC107986523	7.51943	0.189174	-0.997377
LOC107987188	9.98203	0.0907466	5.08066
LOC109864269	-11.6657	0.0635938	6.74842
LOC112268449	7.69631	0.170059	-0.997377
LOC440982	7.61385	0.179027	-0.997377
LOC441204	8.18789	0.13195	-0.997377
LOC642366	8.89203	0.140121	4.53567
LOC653513	7.75076	0.16488	-0.997377
LRP1B	8.69939	0.115696	-0.997377
LRRTM2	8.79749	0.108317	-0.997377
LUM	10.081	0.0673138	-0.997377
MAB21L1	9.28742	0.0829691	-0.997377
MAB21L2	9.40714	0.0816742	-0.997377
MAP1LC3C	7.24628	0.195777	7.80025
MAP3K19	8.87851	0.106585	-0.997377
MEIS2	10.1977	0.0673138	-0.997377
MEOX1	8.98076	0.100837	-0.997377
MGP	8.69322	0.115696	-0.997377
MIR100HG	8.4184	0.124591	6.62078
MIR3606	7.86486	0.156714	-0.997377
MIR99AHG	8.22255	0.131939	-0.997377
MLANA	12.529	0.0368526	-0.997377
MMRN1	11.3471	0.0599166	-0.997377
MS4A6A	8.28127	0.129329	-0.997377
MSX1	8.4734	0.128884	5.91132
MSX2	8.3228	0.131744	6.25105
MUSK	7.62684	0.177854	-0.997377
MYH7	7.86486	0.156714	-0.997377
MYO16	9.23321	0.124591	4.70626
MYT1L	7.75668	0.16488	-0.997377
NANOG	-10.3823	0.0673138	-0.997377
NANOGP8	-9.5272	0.0816742	-0.997377
NDST4	9.35342	0.121772	4.76636
NEUROD4	8.37669	0.124591	-0.997377
NKX1-2	-7.95213	0.167569	5.89166
NR2F1	10.9312	0.0673138	-0.997377
NR2F2	10.5081	0.0673138	-0.997377
NRN1	10.871	0.0673138	-0.997377
NSG2	8.49483	0.118356	7.14442
NTRK2	10.215	0.0816742	5.19717
OC90	7.70859	0.167761	-0.997377
OTX2-AS1	7.6073	0.179536	-0.997377
P2RX3	11.1417	0.0673138	5.66048
PALMD	8.16579	0.13323	-0.997377
PAPPA2	8.31244	0.124591	7.83084
PAX3	9.59743	0.0785764	-0.997377
PAX6	11.3268	0.0599166	-0.997377
PDE7B	8.11135	0.135342	-0.997377
PDZRN4	9.51769	0.0798083	-0.997377
PGM5	8.24801	0.196057	4.21366
PIRT	8.00087	0.143805	-0.997377
PODXL	-7.81561	0.13957	11.2243
POU3F3	7.90409	0.15959	6.0417
POU4F1	8.42679	0.124591	6.30304
POU5F1	-10.2509	0.0673138	-0.997377
POU5F1P3	-10.6087	0.0673138	-0.997377
POU5F1P4	-8.2878	0.135342	-0.997377
PRDM14	-8.68713	0.118356	6.84412
PRDM16	7.47556	0.189374	6.14936
PRPH	8.94287	0.101685	7.73101
PRRX1	8.20965	0.131939	-0.997377
PRSS56	8.51943	0.119819	-0.997377
PTGDS	8.24801	0.131591	7.38358
PTPRC	8.20532	0.131939	-0.997377
RARB	9.44065	0.118356	4.80998
RFX4	9.13201	0.129329	4.65565
RPE65	10.0727	0.0673138	-0.997377
RPH3A	8.11135	0.135342	-0.997377
RSPO1	10.7177	0.0673138	5.44852
RSPO3	8.70553	0.127657	5.44241
RTL1	10.2129	0.0673138	-0.997377
RTN4RL1	9.29355	0.0829691	-0.997377
RXRG	9.75372	0.0695673	-0.997377
SAMD11	9.85247	0.0673138	-0.997377
SAMD5	8.03864	0.157376	5.69394
SCARA5	8.13428	0.16488	5.15679
SCG2	7.74812	0.16488	7.13363
SCGN	9.76111	0.0695673	-0.997377
SEMA3C	8.94034	0.105094	7.55982
SEZ6L	7.62036	0.167516	6.70719
SLC16A6	8.46619	0.179027	4.32275
SLC45A2	8.52638	0.119069	-0.997377
SLC4A5	9.33789	0.0816742	8.08053
SLITRK6	7.73283	0.185843	5.54103
SOX6	9.05476	0.115696	5.61703
SPAG6	9.2864	0.10511	5.73285
SST	9.89237	0.0673138	7.03584
STMN2	9.25496	0.0816742	8.71713
STMN4	9.24696	0.107409	5.71313
SV2C	7.41947	0.189174	6.60674
TBX2	8.10207	0.135526	-0.997377
TBX3	7.69836	0.189174	5.5238
TCIM	8.61385	0.16488	4.39657
TDGF1	-12.543	0.0599166	7.18708
TDGF1P3	-10.1656	0.0673138	-0.997377
TEKT1	8.57414	0.118356	-0.997377
TERT	-8.93561	0.152647	4.3834
TFAP2A	9.68858	0.0726894	-0.997377
TFAP2B	9.57246	0.0791334	-0.997377
TH	10.1297	0.0673138	-0.997377
TNFRSF8	-8.536	0.124591	-0.997377
TPPP3	8.76405	0.108317	7.05664
TRH	11.5246	0.0599166	-0.997377
TRIM67	9.15462	0.128884	4.66696
TRIML2	-9.72864	0.0792873	-0.997377
TSHR	7.76846	0.16488	-0.997377
TSHZ1	8.06435	0.155915	5.70679
TTR	15.812	0.00649119	7.99563
TYR	11.8153	0.0599166	-0.997377
TYRP1	13.715	0.0297291	6.94714
VRTN	-12.0601	0.0599166	-0.997377
VSNL1	-8.27734	0.135526	6.3762
VWA3B	8.09741	0.135526	-0.997377
WLS	7.66397	0.156895	8.92163
WNT1	10.3446	0.0673138	-0.997377
WNT10B	8.83717	0.108317	-0.997377
WNT3A	8.38819	0.124591	-0.997377
WNT4	7.76062	0.181855	5.55492
ZEB2	7.98245	0.140121	6.66584
ZFHX4-AS1	9.0207	0.0978428	-0.997377
ZFP42	-8.90726	0.0975179	7.53915
ZIC1	10.0491	0.0673138	8.28415
ZIC4	11.2406	0.0610974	-0.997377
ZNF503	10.0145	0.0673138	-0.997377
ZSCAN10	-9.38999	0.0829691	7.19555
